# Supplementary material for: 2-Amino-5-methyl­pyridinium nicotinate
Source: Acta Crystallogr Sect E Struct Rep Online. 2010 Feb 20;66(Pt 3):o662. doi: 10.1107/S1600536810005970 (PMC2983647; doi:10.1107/S1600536810005970)
Supplement: Supplementary file 2 [file e-66-0o662-Isup2.hkl]

#
# h,k,l, Fc-squared, Fo-squared, sigma(Fo-squared) and status flag
#
data_I
_shelx_title ' h37m in P2(1)/c (RT)'
_shelx_refln_list_code          4
_shelx_F_calc_maximum      140.61
_exptl_crystal_F_000       488.00
_reflns_d_resolution_high  0.6789
 
loop_
 _symmetry_equiv_pos_as_xyz
 'x, y, z'
 '-x, y+1/2, -z+1/2'
 '-x, -y, -z'
 'x, -y-1/2, z-1/2'
 
_cell_length_a     9.4877
_cell_length_b    11.1403
_cell_length_c    11.7611
_cell_angle_alpha  90.000
_cell_angle_beta  110.113
_cell_angle_gamma  90.000
 
_shelx_F_squared_multiplier     1.000
 
loop_
 _refln_index_h
 _refln_index_k
 _refln_index_l
 _refln_F_squared_calc
 _refln_F_squared_meas
 _refln_F_squared_sigma
 _refln_observed_status
   1   0   0     2105.46     1858.92     20.96 o
   2   0   0     2207.70     2228.32     24.46 o
   3   0   0       29.54       27.69      0.73 o
   4   0   0      135.77      151.93      2.00 o
   5   0   0      121.55      110.47      1.76 o
   6   0   0       31.06       35.61      1.19 o
   7   0   0      287.71      290.28      5.13 o
   8   0   0       13.80       13.56      1.59 o
   9   0   0      112.40      123.78      6.07 o
  10   0   0       73.42       81.93      4.18 o
  11   0   0        2.02        3.45      1.77 o
  12   0   0        0.05       -0.59      2.56 o
  13   0   0        0.43        6.37      2.55 o
   1   1   0      442.21      370.13      3.24 o
   2   1   0     3276.39     3100.02     24.55 o
   3   1   0      680.51      664.75      5.67 o
   4   1   0       65.75       64.83      0.91 o
   5   1   0      249.75      261.37      2.33 o
   6   1   0        9.06       10.48      0.61 o
   7   1   0       89.44       87.15      1.73 o
   8   1   0       13.99       12.70      1.24 o
   9   1   0        2.23        0.91      0.72 o
  10   1   0        8.93        9.80      2.12 o
  11   1   0        8.24        6.80      1.49 o
  12   1   0        0.02        0.02      1.17 o
  13   1   0        1.13        0.20      1.22 o
   0   2   0      305.75      310.86      4.66 o
   1   2   0      196.48      163.49      1.68 o
   2   2   0    11892.23    11079.58     89.20 o
   3   2   0        0.98        0.85      0.25 o
   4   2   0      149.15      144.26      1.59 o
   5   2   0        1.20        0.67      0.28 o
   6   2   0       32.00       35.50      0.96 o
   7   2   0      209.82      208.83      2.74 o
   8   2   0       40.17       42.09      1.57 o
   9   2   0        1.33        1.28      0.75 o
  10   2   0        1.95        2.78      1.09 o
  11   2   0        0.35        0.44      0.99 o
  12   2   0        0.62       -0.17      1.16 o
  13   2   0        0.03        1.72      3.29 o
   1   3   0      247.03      215.12      2.21 o
   2   3   0     1228.66     1163.58      8.54 o
   3   3   0      469.01      439.99      3.52 o
   4   3   0       45.16       42.05      0.76 o
   5   3   0       42.96       42.19      0.90 o
   6   3   0        6.97        7.13      0.78 o
   7   3   0       54.40       55.69      1.36 o
   8   3   0       20.96       24.53      1.25 o
   9   3   0       49.28       47.01      2.88 o
  10   3   0        3.54        3.45      1.44 o
  11   3   0        2.88        1.45      1.20 o
  12   3   0        0.66        0.98      1.17 o
   0   4   0       47.68       52.97      1.24 o
   1   4   0      496.38      512.77      4.69 o
   2   4   0       88.99       75.93      1.17 o
   3   4   0        0.07       -0.22      0.22 o
   4   4   0        8.46       10.60      0.49 o
   5   4   0       59.78       55.57      1.42 o
   6   4   0       14.77       13.22      0.87 o
   7   4   0      144.35      147.06      2.74 o
   8   4   0      160.35      161.95      3.17 o
   9   4   0        1.95        2.42      1.22 o
  10   4   0        5.45        1.69      3.40 o
  11   4   0        2.18        0.24      1.62 o
  12   4   0        0.21       -0.27      1.58 o
   1   5   0      306.93      338.84      3.02 o
   2   5   0        3.46        5.33      0.36 o
   3   5   0       15.51       15.77      0.63 o
   4   5   0      205.08      209.55      2.41 o
   5   5   0       13.12       15.63      0.61 o
   6   5   0        4.74        4.06      0.67 o
   7   5   0        0.42        0.85      0.66 o
   8   5   0        5.53        6.11      1.06 o
   9   5   0       24.24       19.67      2.71 o
  10   5   0        8.56       10.54      3.95 o
  11   5   0        0.16       -0.08      1.51 o
  12   5   0        0.15        0.83      2.54 o
   0   6   0       28.18       29.92      1.38 o
   1   6   0      141.14      154.47      1.79 o
   2   6   0       83.47       83.71      1.39 o
   3   6   0      144.17      158.86      1.92 o
   4   6   0        0.47        0.68      0.33 o
   5   6   0        4.83        3.46      0.59 o
   6   6   0      979.81      942.29     10.55 o
   7   6   0       28.47       28.22      2.38 o
   8   6   0        8.25       10.85      1.40 o
   9   6   0        6.39        5.61      1.34 o
  10   6   0        2.43       -0.44      1.08 o
  11   6   0        0.56        0.65      1.13 o
  12   6   0        2.23        4.84      1.60 o
   1   7   0      790.82      812.83      6.94 o
   2   7   0      115.93      121.47      1.71 o
   3   7   0      250.19      241.21      2.67 o
   4   7   0      163.97      149.67      2.61 o
   5   7   0       17.67       16.63      1.37 o
   6   7   0       19.83       22.77      1.37 o
   7   7   0       54.45       52.75      2.97 o
   8   7   0        5.53        5.32      1.17 o
   9   7   0        0.15        1.20      1.07 o
  10   7   0        0.12        1.03      1.15 o
  11   7   0       17.20       15.13      2.44 o
   0   8   0       63.85       66.24      2.96 o
   1   8   0       33.15       29.95      1.05 o
   2   8   0        0.60        2.01      0.53 o
   3   8   0       81.32       81.62      1.82 o
   4   8   0      473.15      469.82      7.83 o
   5   8   0        1.27        0.21      0.62 o
   6   8   0        0.05        0.54      1.05 o
   7   8   0       13.40       17.82      2.20 o
   8   8   0        1.34        0.06      0.85 o
   9   8   0        4.95        4.88      1.67 o
  10   8   0        0.37        1.67      1.13 o
  11   8   0        1.34        1.79      1.36 o
   1   9   0       16.45       16.74      1.08 o
   2   9   0        0.02        0.95      0.61 o
   3   9   0      113.25      114.22      2.54 o
   4   9   0       30.22       33.79      3.09 o
   5   9   0        4.76        3.80      1.58 o
   6   9   0        3.39        4.05      1.49 o
   7   9   0        5.46        5.84      1.98 o
   8   9   0        0.01        0.03      1.58 o
   9   9   0        7.46        5.09      3.59 o
  10   9   0        2.02        2.87      2.08 o
   0  10   0        4.30        3.96      1.05 o
   1  10   0       36.11       37.01      2.53 o
   2  10   0       26.50       26.22      1.95 o
   3  10   0        5.58        5.22      1.07 o
   4  10   0        9.61        9.36      1.90 o
   5  10   0        1.97        0.84      1.40 o
   6  10   0        0.43       -0.13      1.46 o
   7  10   0        0.77        0.35      2.21 o
   8  10   0        0.09        1.96      1.90 o
   9  10   0        1.83        1.46      2.05 o
  10  10   0        1.62        4.30      2.35 o
   1  11   0        1.37        1.41      0.83 o
   2  11   0        1.65        1.60      1.05 o
   3  11   0        0.10       -0.37      1.56 o
   4  11   0       52.45       59.48     14.54 o
   5  11   0        5.62        5.50      1.91 o
   6  11   0       15.83       19.32      3.29 o
   7  11   0       13.64       15.94      3.07 o
   8  11   0        0.46       -0.17      1.69 o
   9  11   0        0.56       -0.72      1.89 o
   0  12   0        0.46        1.32      1.08 o
   1  12   0        0.71        0.68      1.20 o
   2  12   0        1.91        4.29      2.36 o
   3  12   0       23.00       21.89      2.99 o
   4  12   0        8.03        7.86      2.03 o
   5  12   0        9.22       17.70      3.40 o
   6  12   0        2.23        5.98      2.21 o
   7  12   0        1.88        1.44      1.83 o
   8  12   0        0.35        2.99      2.21 o
   1  13   0        2.89        3.11      2.78 o
   2  13   0        0.64        2.16      1.49 o
   3  13   0        0.07        1.63      1.64 o
   4  13   0        0.78        0.11      1.39 o
   5  13   0        4.15        5.18      3.69 o
   6  13   0        0.48        1.81      1.97 o
   7  13   0        0.00       -0.56      1.64 o
   0  14   0        0.18        0.56      2.57 o
   1  14   0        6.45        8.43      2.57 o
   2  14   0        0.04        0.85      2.83 o
   3  14   0       24.31       30.21      5.65 o
   4  14   0        2.10        0.41      1.51 o
   5  14   0        0.82        0.55      1.49 o
   6  14   0        1.78        0.33      1.75 o
   1  15   0        0.67        0.68      3.10 o
   2  15   0        0.70        0.61      2.92 o
   3  15   0        0.55        4.50      2.70 o
   4  15   0        0.05        3.21      2.73 o
   5  15   0        0.03        2.36      2.46 o
   0  16   0        0.17        1.82      3.28 o
   1  16   0        1.25        0.53      2.85 o
   2  16   0        0.29       -0.83      3.33 o
 -13   1   1        2.10        3.39      1.79 o
 -12   1   1        4.89        3.68      1.47 o
 -11   1   1        1.54        0.08      1.03 o
 -10   1   1        0.00        0.32      0.93 o
  -9   1   1       10.98       12.79      1.42 o
  -8   1   1      127.75      127.71      2.82 o
  -7   1   1       29.00       28.79      1.05 o
  -6   1   1     1203.71     1253.72      8.62 o
  -5   1   1       61.64       69.66      0.96 o
  -4   1   1      317.20      334.18      2.57 o
  -3   1   1      333.80      324.31      2.94 o
  -2   1   1     3634.18     3448.23     27.72 o
  -1   1   1      164.73      140.37      1.36 o
   0   1   1       60.73       76.35      0.89 o
   1   1   1     1661.43     1540.13     12.20 o
   2   1   1      183.66      161.84      1.36 o
   3   1   1        6.66        8.76      0.39 o
   4   1   1       17.14       13.03      0.48 o
   5   1   1       91.58      101.41      1.30 o
   6   1   1        3.82        2.06      0.38 o
   7   1   1      124.45      132.09      2.07 o
   8   1   1       26.91       24.91      1.90 o
   9   1   1       98.46      113.76      4.36 o
  10   1   1        4.23        2.87      1.16 o
  11   1   1        0.21        0.84      1.07 o
  12   1   1        6.27        8.44      1.65 o
 -13   2   1        2.53        5.80      1.51 o
 -12   2   1        0.07        0.71      1.21 o
 -11   2   1        0.22       -0.04      1.10 o
 -10   2   1        6.66        5.81      1.19 o
  -9   2   1        1.47        1.08      0.80 o
  -8   2   1       20.05       19.50      1.44 o
  -7   2   1        0.25        0.36      0.41 o
  -6   2   1      110.71      111.56      1.96 o
  -5   2   1      106.39      108.16      1.63 o
  -4   2   1      326.55      314.65      2.75 o
  -3   2   1        3.41        5.44      0.35 o
  -2   2   1      523.31      540.58      4.42 o
  -1   2   1      379.36      337.39      3.19 o
   0   2   1        7.33        5.68      0.43 o
   1   2   1    19771.09    18153.33    143.24 o
   2   2   1     7565.16     7172.82     49.22 o
   3   2   1     1120.61     1109.11      6.93 o
   4   2   1       40.64       41.14      0.75 o
   5   2   1       33.27       36.97      0.86 o
   6   2   1        0.01       -0.31      0.31 o
   7   2   1       50.90       49.31      1.24 o
   8   2   1       25.58       28.72      1.41 o
   9   2   1      118.47      120.81      4.37 o
  10   2   1       36.48       38.53      2.97 o
  11   2   1       11.07        9.34      2.81 o
  12   2   1        0.53        1.27      1.16 o
 -13   3   1        0.02        0.45      1.82 o
 -12   3   1        0.23       -0.07      1.46 o
 -11   3   1        0.34        1.29      1.19 o
 -10   3   1        4.46        5.63      1.32 o
  -9   3   1       26.96       25.56      1.70 o
  -8   3   1      142.73      157.79      2.76 o
  -7   3   1       27.10       25.51      1.10 o
  -6   3   1       32.49       35.22      0.95 o
  -5   3   1       38.63       38.35      0.86 o
  -4   3   1      472.24      505.44      4.17 o
  -3   3   1       76.45       83.75      1.16 o
  -2   3   1      515.98      473.26      4.27 o
  -1   3   1       46.52       60.64      1.03 o
   0   3   1       46.90       50.09      0.76 o
   1   3   1     7001.00     6625.21     49.33 o
   2   3   1     1031.05     1083.89      7.96 o
   3   3   1     1023.88     1050.35      7.93 o
   4   3   1        0.41        0.39      0.26 o
   5   3   1       33.28       34.48      0.78 o
   6   3   1        1.68        0.80      0.39 o
   7   3   1      128.85      129.09      2.43 o
   8   3   1        0.05        0.67      0.59 o
   9   3   1        4.43        4.38      0.88 o
  10   3   1        4.82        4.25      0.99 o
  11   3   1        0.84        0.54      2.56 o
  12   3   1        0.41        1.26      1.57 o
 -12   4   1        0.11        0.65      1.80 o
 -11   4   1        0.27        2.14      1.57 o
 -10   4   1        6.73        3.48      2.15 o
  -9   4   1        2.34        1.09      0.92 o
  -8   4   1        3.88        3.57      0.77 o
  -7   4   1       25.64       25.30      1.09 o
  -6   4   1       38.37       40.18      1.10 o
  -5   4   1      247.60      249.24      3.49 o
  -4   4   1       58.27       72.46      2.02 o
  -3   4   1       25.62       20.35      0.76 o
  -2   4   1      101.96      115.84      1.44 o
  -1   4   1      747.85      710.29      6.73 o
   0   4   1        0.02        0.31      0.22 o
   1   4   1      160.89      169.46      1.53 o
   2   4   1       46.49       49.79      0.87 o
   3   4   1     1200.01     1173.05      8.80 o
   4   4   1      527.24      537.54      5.11 o
   5   4   1       22.32       22.34      0.79 o
   6   4   1        4.76        6.48      0.79 o
   7   4   1      267.75      262.96      3.89 o
   8   4   1      305.67      300.59      4.89 o
   9   4   1        3.34        3.25      1.57 o
  10   4   1        0.22        0.35      2.17 o
  11   4   1        1.82        1.16      1.60 o
  12   4   1        2.04        1.42      1.86 o
 -12   5   1        6.19        6.38      2.16 o
 -11   5   1        4.61        2.62      2.53 o
 -10   5   1        7.96       10.83      2.12 o
  -9   5   1       18.74       16.41      2.36 o
  -8   5   1       53.46       48.86      2.44 o
  -7   5   1        5.86        5.89      1.52 o
  -6   5   1      136.09      134.98      2.95 o
  -5   5   1       46.82       43.58      1.25 o
  -4   5   1       27.07       26.87      0.76 o
  -3   5   1        9.78       10.11      0.61 o
  -2   5   1       89.64       87.98      1.56 o
  -1   5   1       97.48      108.45      1.57 o
   0   5   1     3492.29     3479.10     27.84 o
   1   5   1      115.52      149.12      1.45 o
   2   5   1      145.50      154.90      1.69 o
   3   5   1      924.76      886.60      6.48 o
   4   5   1      342.97      338.03      3.41 o
   5   5   1       65.44       63.16      1.40 o
   6   5   1      190.51      180.38      2.97 o
   7   5   1       12.75       16.47      1.17 o
   8   5   1        0.00        0.27      0.87 o
   9   5   1        0.03        0.86      1.74 o
  10   5   1        0.06        0.54      1.52 o
  11   5   1        0.00        1.29      1.62 o
  12   5   1        0.30        1.67      1.60 o
 -12   6   1        0.06        1.77      1.40 o
 -11   6   1        1.24        1.02      1.26 o
 -10   6   1        0.96       -0.11      1.17 o
  -9   6   1       12.30       11.01      1.40 o
  -8   6   1        3.85        2.67      1.64 o
  -7   6   1       79.59       75.43      2.60 o
  -6   6   1      699.49      702.45     14.27 o
  -5   6   1        3.43        4.15      0.58 o
  -4   6   1       52.89       59.19      1.23 o
  -3   6   1        1.17        0.57      0.34 o
  -2   6   1       81.37       75.46      1.33 o
  -1   6   1     1190.53     1219.56      9.89 o
   0   6   1        7.54        8.10      0.56 o
   1   6   1       20.93       21.29      0.64 o
   2   6   1       22.35       19.44      0.77 o
   3   6   1       34.40       38.22      0.89 o
   4   6   1      146.40      144.01      2.07 o
   5   6   1      231.99      220.13      3.19 o
   6   6   1      256.53      247.00      4.07 o
   7   6   1       32.51       31.74      1.69 o
   8   6   1        0.33        1.08      0.89 o
   9   6   1        0.12       -0.02      1.08 o
  10   6   1        7.71        6.56      1.76 o
  11   6   1        0.32       -0.58      1.79 o
 -12   7   1        0.49        2.73      1.73 o
 -11   7   1        0.16       -0.36      1.38 o
 -10   7   1        1.05        0.26      1.13 o
  -9   7   1       16.45       17.65      1.79 o
  -8   7   1        1.09        0.38      0.92 o
  -7   7   1        8.72        8.72      1.32 o
  -6   7   1        8.51        9.65      1.31 o
  -5   7   1       25.18       23.30      1.74 o
  -4   7   1       26.07       25.36      0.96 o
  -3   7   1        1.27        1.51      0.37 o
  -2   7   1      234.52      228.19      2.58 o
  -1   7   1        0.04        0.01      0.32 o
   0   7   1      120.98      129.57      2.12 o
   1   7   1      356.47      360.50      4.00 o
   2   7   1        0.30        0.15      0.32 o
   3   7   1        4.33        3.28      0.42 o
   4   7   1      138.76      127.78      3.52 o
   5   7   1       47.81       43.84      2.08 o
   6   7   1        0.96        1.03      0.55 o
   7   7   1        0.17       -0.40      0.78 o
   8   7   1        4.41        4.82      1.17 o
   9   7   1        1.20        1.55      1.18 o
  10   7   1        1.23        1.86      1.21 o
  11   7   1        0.29        2.08      1.53 o
 -11   8   1        0.06        1.99      1.46 o
 -10   8   1        1.73        1.56      1.19 o
  -9   8   1        0.19       -0.05      0.97 o
  -8   8   1       14.23       12.85      2.73 o
  -7   8   1       12.04       10.91      1.87 o
  -6   8   1        1.18        2.36      1.47 o
  -5   8   1      459.12      442.81      7.76 o
  -4   8   1      292.31      289.27      5.04 o
  -3   8   1      350.69      349.40      3.96 o
  -2   8   1        1.78        1.94      0.44 o
  -1   8   1       30.53       29.78      1.13 o
   0   8   1       46.56       47.37      1.22 o
   1   8   1       35.89       37.46      0.91 o
   2   8   1      125.00      124.33      1.97 o
   3   8   1       17.50       22.43      1.12 o
   4   8   1       15.64       14.31      1.30 o
   5   8   1      113.01      119.20      3.34 o
   6   8   1        1.43        0.36      1.09 o
   7   8   1        0.35        1.66      1.37 o
   8   8   1        0.45       -0.22      0.82 o
   9   8   1        0.06        0.06      0.88 o
  10   8   1        0.03        1.91      1.11 o
  11   8   1        0.74       -0.87      1.16 o
 -11   9   1        0.37        0.51      1.25 o
 -10   9   1        5.84        5.88      2.42 o
  -9   9   1        0.08        0.88      1.81 o
  -8   9   1        0.14       -0.34      1.51 o
  -7   9   1        7.63        8.53      2.20 o
  -6   9   1        3.08        3.12      1.73 o
  -5   9   1       28.87       27.21      2.03 o
  -4   9   1        6.12        6.41      1.50 o
  -3   9   1      274.69      275.51      3.91 o
  -2   9   1       38.42       39.58      1.63 o
  -1   9   1        1.68        2.20      0.55 o
   0   9   1       64.31       65.66      1.83 o
   1   9   1        6.60        7.11      0.59 o
   2   9   1        4.74        3.96      0.57 o
   3   9   1      174.90      168.46      3.58 o
   4   9   1       58.58       57.82      2.28 o
   5   9   1        0.14        0.31      1.05 o
   6   9   1        1.62        0.93      1.43 o
   7   9   1       48.00       49.51      4.39 o
   8   9   1        5.66        4.76      2.26 o
   9   9   1        0.53       -0.81      1.75 o
  10   9   1        0.66        3.95      2.20 o
 -10  10   1        0.81        3.45      2.27 o
  -9  10   1        3.02        1.19      1.82 o
  -8  10   1        0.09       -0.93      1.76 o
  -7  10   1        0.07        0.63      1.59 o
  -6  10   1        9.54        7.95      2.19 o
  -5  10   1        0.14        0.24      1.41 o
  -4  10   1        4.00        3.38      1.00 o
  -3  10   1       62.61       67.47      1.71 o
  -2  10   1      217.79      216.94      4.01 o
  -1  10   1       13.24       13.03      1.26 o
   0  10   1        0.40        1.24      0.55 o
   1  10   1        0.05       -0.07      0.42 o
   2  10   1       20.46       19.35      1.52 o
   3  10   1        0.68        0.94      0.80 o
   4  10   1       15.07       13.96      1.80 o
   5  10   1       47.37       58.94      5.23 o
   6  10   1        0.18       -0.74      2.56 o
   7  10   1        7.17        8.25      2.41 o
   8  10   1        1.17        3.13      1.90 o
   9  10   1        0.27        0.24      1.82 o
  10  10   1        1.83        1.81      2.27 o
  -9  11   1        3.97        5.48      2.57 o
  -8  11   1        0.47        0.32      1.87 o
  -7  11   1        3.45       -0.02      1.73 o
  -6  11   1       14.96       13.29      2.71 o
  -5  11   1        2.98        0.17      2.38 o
  -4  11   1        0.16        1.20      2.19 o
  -3  11   1      113.90      122.54      4.86 o
  -2  11   1       30.38       35.68      1.95 o
  -1  11   1       11.40       13.27      1.07 o
   0  11   1        1.58        2.46      0.67 o
   1  11   1        0.19        0.56      0.55 o
   2  11   1        1.20        1.21      0.92 o
   3  11   1        0.03       -0.99      1.63 o
   4  11   1        0.15        3.15      1.53 o
   5  11   1        0.02        0.02      1.60 o
   6  11   1       38.42       46.06      6.20 o
   7  11   1        3.82        5.67      2.26 o
   8  11   1        3.99        1.04      1.88 o
   9  11   1        0.40        0.13      2.08 o
  -9  12   1        1.05        2.21      2.21 o
  -8  12   1        1.11        3.18      2.12 o
  -7  12   1        0.60        0.58      1.80 o
  -6  12   1        0.39        1.25      1.93 o
  -5  12   1        6.91       11.93      2.56 o
  -4  12   1        0.97       -0.92      2.26 o
  -3  12   1        2.27        0.21      2.12 o
  -2  12   1        0.56        0.74      1.54 o
  -1  12   1        2.13        1.59      0.93 o
   0  12   1        7.00        5.81      1.70 o
   1  12   1       17.53       17.37      2.37 o
   2  12   1        0.00        0.21      1.39 o
   3  12   1        2.52        0.39      1.33 o
   4  12   1       20.16       33.03      3.64 o
   5  12   1       33.58       45.43      5.57 o
   6  12   1        1.39        1.86      1.83 o
   7  12   1        1.86        4.38      4.27 o
   8  12   1        0.00        1.36      1.93 o
  -8  13   1        1.89        1.86      2.04 o
  -7  13   1        9.70       13.57      2.88 o
  -6  13   1        2.22        1.45      1.92 o
  -5  13   1       24.96       30.43      4.48 o
  -4  13   1        1.77        2.27      2.47 o
  -3  13   1        5.16        6.21      3.03 o
  -2  13   1        0.92        1.03      1.96 o
  -1  13   1       15.70       14.79      3.74 o
   0  13   1        0.63        3.67      2.65 o
   1  13   1        1.55        2.26      2.55 o
   2  13   1        0.39        4.16      2.12 o
   3  13   1        0.06       -0.34      1.24 o
   4  13   1       22.27       29.74      3.79 o
   5  13   1        4.18        5.15      1.95 o
   6  13   1        2.21        3.13      2.25 o
   7  13   1        0.00        1.45      1.52 o
  -7  14   1        0.95        1.22      3.16 o
  -6  14   1        3.85        4.60      2.31 o
  -5  14   1        0.52        3.49      1.95 o
  -4  14   1        4.52        6.03      3.58 o
  -3  14   1        0.14       -0.51      2.60 o
  -1  14   1        7.83        6.71      3.18 o
   0  14   1        0.04       -1.47      2.24 o
   1  14   1        0.71        0.10      2.79 o
   2  14   1        0.03        0.54      2.19 o
   3  14   1        5.18        9.99      3.47 o
   4  14   1        0.25        1.42      2.26 o
   5  14   1        0.12       -2.61      2.61 o
   6  14   1        1.24        2.11      2.06 o
  -5  15   1        0.48        2.50      1.78 o
  -4  15   1        0.64        4.08      3.20 o
  -3  15   1       12.82       27.55      5.29 o
  -2  15   1        1.26       -1.86      3.07 o
  -1  15   1        2.31        1.02      2.67 o
   0  15   1        0.75        1.90      2.14 o
   1  15   1        2.38        5.50      3.75 o
   2  15   1        1.56       -0.65      2.83 o
   3  15   1        0.38        3.65      2.32 o
   4  15   1        4.89        5.70      3.15 o
  -2  16   1        3.17       -1.04      3.79 o
  -1  16   1        1.70        4.52      3.41 o
   0  16   1        2.64        6.72      2.88 o
   1  16   1        0.14       -2.59      2.59 o
   2  16   1        0.01        8.44      4.29 o
 -13   0   2        0.65        2.89      2.12 o
 -12   0   2       28.85       29.48      4.30 o
 -11   0   2        3.81        3.73      1.70 o
 -10   0   2        0.42        0.35      1.11 o
  -9   0   2        9.64        9.19      1.42 o
  -8   0   2      102.28       97.82      3.23 o
  -7   0   2      154.17      164.62      2.92 o
  -6   0   2      305.53      321.64      4.03 o
  -5   0   2      172.13      190.77      2.77 o
  -4   0   2      370.23      393.58      4.42 o
  -3   0   2      228.92      251.63      2.94 o
  -2   0   2      738.14      670.40      8.09 o
  -1   0   2     9705.85     8657.47     97.86 o
   0   0   2      146.73      101.61     13.05 o
   1   0   2     3925.78     3807.60     42.04 o
   2   0   2      724.51      742.74      7.80 o
   3   0   2      166.34      145.87      1.97 o
   4   0   2      540.81      543.63      5.53 o
   5   0   2        0.07        0.19      0.43 o
   6   0   2       14.20       14.74      1.09 o
   7   0   2        4.44        3.10      0.83 o
   8   0   2       50.10       56.49      3.82 o
   9   0   2        1.83        0.26      1.40 o
  10   0   2       44.06       51.11      6.47 o
  11   0   2       56.62       58.14      3.74 o
  12   0   2        2.22       -0.85      1.70 o
 -13   1   2        0.81        0.39      1.66 o
 -12   1   2        3.82        4.14      1.41 o
 -11   1   2        0.01       -0.63      1.08 o
 -10   1   2        0.62        0.77      0.90 o
  -9   1   2        0.73        0.40      0.71 o
  -8   1   2       23.60       29.65      1.97 o
  -7   1   2       35.35       37.64      1.12 o
  -6   1   2       89.55       86.85      1.33 o
  -5   1   2      583.66      615.95      5.82 o
  -4   1   2      459.39      499.90      3.79 o
  -3   1   2      190.49      190.46      1.88 o
  -2   1   2       39.86       33.03      0.71 o
  -1   1   2     3331.77     3113.47     28.61 o
   0   1   2     3536.14     3271.21     29.75 o
   1   1   2      615.43      649.62      4.93 o
   2   1   2     6059.46     5762.71     32.42 o
   3   1   2      912.23      894.54      5.53 o
   4   1   2      327.15      354.99      2.77 o
   5   1   2        8.51        8.14      0.48 o
   6   1   2       27.73       32.27      0.94 o
   7   1   2        3.38        3.31      0.58 o
   8   1   2        8.01        6.93      0.89 o
   9   1   2       33.48       33.09      2.04 o
  10   1   2       23.59       23.63      2.96 o
  11   1   2       17.59       18.75      2.25 o
  12   1   2        1.18        2.61      1.20 o
 -13   2   2        0.01        0.51      1.15 o
 -12   2   2        0.10        0.30      1.16 o
 -11   2   2        3.11        3.78      1.27 o
 -10   2   2        9.59       11.52      2.79 o
  -9   2   2       19.42       18.85      1.47 o
  -8   2   2       38.25       42.10      1.43 o
  -7   2   2        1.83        2.07      0.50 o
  -6   2   2       12.97       15.37      0.73 o
  -5   2   2      206.19      196.20      2.14 o
  -4   2   2       64.57       64.75      1.05 o
  -3   2   2       24.69       25.09      0.61 o
  -2   2   2       29.53       26.52      0.58 o
  -1   2   2      282.32      268.11      2.56 o
   0   2   2     1665.71     1591.57     12.55 o
   1   2   2    11964.83    11332.35     82.41 o
   2   2   2        5.93        4.76      0.53 o
   3   2   2      407.45      433.72      3.25 o
   4   2   2       81.14       81.70      1.00 o
   5   2   2        7.87        7.74      0.44 o
   6   2   2       10.36       10.84      0.64 o
   7   2   2       10.85       11.67      0.83 o
   8   2   2        2.93        2.69      0.66 o
   9   2   2      113.89      117.81      3.11 o
  10   2   2        2.05        3.05      1.25 o
  11   2   2       15.28       10.84      1.95 o
  12   2   2        0.93        2.06      1.74 o
 -13   3   2        1.93        2.33      1.42 o
 -12   3   2        3.54        2.53      1.37 o
 -11   3   2        3.93        4.05      1.33 o
 -10   3   2        3.20        2.18      1.11 o
  -9   3   2        5.50        6.04      1.13 o
  -8   3   2       70.36       73.28      1.84 o
  -7   3   2       42.10       42.33      1.40 o
  -6   3   2      136.55      148.84      1.91 o
  -5   3   2      493.97      500.46      4.27 o
  -4   3   2     1327.25     1455.02     11.38 o
  -3   3   2      103.74      106.04      1.37 o
  -2   3   2      162.51      136.40      1.53 o
  -1   3   2      519.85      508.05      4.51 o
   0   3   2       20.34       29.19      0.57 o
   1   3   2     4582.75     4465.64     28.16 o
   2   3   2     2806.92     2947.67     19.80 o
   3   3   2      923.94      899.36      7.34 o
   4   3   2      326.62      317.33      3.33 o
   5   3   2        6.22        7.15      0.42 o
   6   3   2        6.41        4.80      0.65 o
   7   3   2       51.21       48.21      1.65 o
   8   3   2        0.34        1.28      0.60 o
   9   3   2       18.75       19.52      1.82 o
  10   3   2       24.41       25.26      2.27 o
  11   3   2        0.06       -0.22      1.44 o
  12   3   2        2.24        2.39      1.80 o
 -13   4   2        0.66        0.85      2.60 o
 -12   4   2        7.15       12.44      4.21 o
 -11   4   2        4.39        3.57      1.51 o
 -10   4   2       17.34       19.83      2.30 o
  -9   4   2        2.91        3.65      1.05 o
  -8   4   2       40.77       38.30      1.64 o
  -7   4   2       17.41       16.90      1.75 o
  -6   4   2      227.50      234.35      3.22 o
  -5   4   2       69.62       65.85      1.40 o
  -4   4   2      574.78      616.42      6.08 o
  -3   4   2        0.18        0.01      0.26 o
  -2   4   2      253.48      258.95      2.72 o
  -1   4   2       12.73       12.72      0.82 o
   0   4   2     2177.10     2218.95     15.79 o
   1   4   2       28.72       37.94      0.80 o
   2   4   2      591.04      576.84      4.51 o
   3   4   2     2612.47     2480.91     18.60 o
   4   4   2       16.99       16.95      0.80 o
   5   4   2       12.83       13.58      0.85 o
   6   4   2       26.65       32.82      1.45 o
   7   4   2      238.24      243.68      3.78 o
   8   4   2        0.80        0.91      0.79 o
   9   4   2       10.00        9.86      1.96 o
  10   4   2        0.00       -0.54      1.63 o
  11   4   2        0.25        0.61      1.69 o
  12   4   2        0.68        5.45      2.16 o
 -12   5   2        3.47        2.89      5.30 o
 -11   5   2        2.88        4.89      2.90 o
 -10   5   2        8.10        4.95      2.70 o
  -9   5   2        0.17       -0.84      0.84 o
  -8   5   2       25.08       26.07      2.05 o
  -7   5   2       47.63       46.20      2.22 o
  -6   5   2        1.97        3.45      0.63 o
  -5   5   2       22.73       28.62      1.19 o
  -4   5   2      260.46      249.46      2.99 o
  -3   5   2       64.15       71.35      1.15 o
  -2   5   2      345.61      386.37      4.20 o
  -1   5   2      138.57      133.04      1.95 o
   0   5   2      758.99      823.89      6.16 o
   1   5   2      116.80      128.24      1.76 o
   2   5   2      762.49      782.70      7.52 o
   3   5   2      368.48      352.25      3.17 o
   4   5   2        0.71        0.78      0.41 o
   5   5   2      221.64      208.22      3.13 o
   6   5   2        1.35        1.07      0.78 o
   7   5   2       15.35       14.56      1.13 o
   8   5   2       25.27       23.21      1.90 o
   9   5   2        3.73        3.60      1.18 o
  10   5   2        0.07       -0.91      1.35 o
  11   5   2        0.01        0.39      1.48 o
 -12   6   2       10.07       14.79      2.55 o
 -11   6   2        1.04        0.33      1.30 o
 -10   6   2        8.73       12.07      3.22 o
  -9   6   2        4.31        4.41      1.12 o
  -8   6   2       10.22        9.20      1.67 o
  -7   6   2       32.08       37.95      2.39 o
  -6   6   2       84.30       88.51      3.01 o
  -5   6   2      115.28      113.86      2.00 o
  -4   6   2      237.23      233.45      3.13 o
  -3   6   2        2.22        2.26      0.38 o
  -2   6   2      724.69      727.13      6.79 o
  -1   6   2       87.90       98.93      1.49 o
   0   6   2        9.90       10.40      0.54 o
   1   6   2       45.76       53.30      0.99 o
   2   6   2       52.59       48.38      0.99 o
   3   6   2       31.91       31.88      1.21 o
   4   6   2      181.01      176.62      2.32 o
   5   6   2        3.15        2.87      0.62 o
   6   6   2       21.25       19.11      1.22 o
   7   6   2       15.57       20.36      2.60 o
   8   6   2        1.06        0.97      0.99 o
   9   6   2        0.05        0.40      1.10 o
  10   6   2        0.20        0.29      1.21 o
  11   6   2        0.11       -0.31      1.27 o
 -12   7   2        8.41        7.16      2.51 o
 -11   7   2        1.81        3.18      1.74 o
 -10   7   2        1.69        2.02      1.20 o
  -9   7   2        0.09        0.75      1.00 o
  -8   7   2        6.41        5.55      1.17 o
  -7   7   2       32.67       31.58      2.15 o
  -6   7   2       22.44       23.56      1.38 o
  -5   7   2       27.83       30.97      2.46 o
  -4   7   2      145.75      142.55      2.15 o
  -3   7   2        5.88        6.44      0.53 o
  -2   7   2        1.46        0.75      0.39 o
  -1   7   2      128.34      137.78      2.12 o
   0   7   2      128.18      147.38      1.94 o
   1   7   2      235.19      231.47      2.79 o
   2   7   2        8.96        9.24      0.59 o
   3   7   2        3.74        3.46      0.57 o
   4   7   2       75.44       71.23      1.98 o
   5   7   2      116.65      108.99      2.58 o
   6   7   2       66.25       62.54      3.05 o
   7   7   2        6.88        8.74      1.22 o
   8   7   2        9.73       15.85      2.35 o
   9   7   2       19.76       21.14      2.14 o
  10   7   2        8.67        4.94      1.74 o
  11   7   2        0.34        0.48      1.84 o
 -11   8   2        0.27        1.64      1.43 o
 -10   8   2        0.37        1.09      1.14 o
  -9   8   2        0.62        1.79      1.09 o
  -8   8   2       25.78       22.11      2.07 o
  -7   8   2        5.40        4.81      1.45 o
  -6   8   2        7.71        9.20      1.24 o
  -5   8   2      774.31      793.20     14.00 o
  -4   8   2       53.73       47.18      1.37 o
  -3   8   2       64.79       62.83      1.41 o
  -2   8   2       15.89       16.76      1.05 o
  -1   8   2        0.00        0.71      0.37 o
   0   8   2      122.22      119.50      1.99 o
   1   8   2        0.61        0.01      0.33 o
   2   8   2       37.43       39.50      1.22 o
   3   8   2       11.58       11.59      1.07 o
   4   8   2       25.66       25.39      1.46 o
   5   8   2       21.38       19.72      1.89 o
   6   8   2        7.82       10.94      1.82 o
   7   8   2       10.04       10.93      3.02 o
   8   8   2        0.02       -0.11      0.84 o
   9   8   2        0.47        1.49      0.96 o
  10   8   2        0.68        1.44      1.16 o
 -11   9   2        0.44        2.27      1.50 o
 -10   9   2       12.27       12.12      1.41 o
  -9   9   2        1.79        2.58      1.97 o
  -8   9   2        4.65        3.83      1.81 o
  -7   9   2       16.08       10.56      3.41 o
  -6   9   2       14.31       16.02      2.45 o
  -5   9   2       30.90       32.68      2.22 o
  -4   9   2        1.00        1.61      0.77 o
  -3   9   2       38.40       38.88      1.56 o
  -2   9   2      186.61      200.18      3.33 o
  -1   9   2       60.11       62.24      1.70 o
   0   9   2       16.97       17.79      1.12 o
   1   9   2       34.61       35.68      1.08 o
   2   9   2       33.06       32.84      2.69 o
   3   9   2       12.20       12.11      1.13 o
   4   9   2       20.61       19.41      3.42 o
   5   9   2       11.90        8.79      1.90 o
   6   9   2       23.27       17.78      2.76 o
   7   9   2       54.93       58.45      9.31 o
   8   9   2       33.28       40.38      6.06 o
   9   9   2        3.19        6.30      3.14 o
  10   9   2        0.73        2.69      2.23 o
 -10  10   2        0.01        4.50      2.97 o
  -9  10   2        0.03       -0.35      1.88 o
  -8  10   2        0.04       -0.68      2.81 o
  -7  10   2       12.75        8.32      3.22 o
  -6  10   2        0.40        0.63      2.27 o
  -5  10   2       15.92       20.06      2.56 o
  -4  10   2        1.02        2.16      1.41 o
  -3  10   2      327.57      334.68      4.94 o
  -2  10   2       13.34       12.62      1.04 o
  -1  10   2       13.44       14.86      1.48 o
   0  10   2       18.38       18.12      1.03 o
   1  10   2        7.40        7.57      0.69 o
   2  10   2       44.18       40.09      1.81 o
   3  10   2        6.11        6.97      1.33 o
   4  10   2       14.83       14.35      2.36 o
   5  10   2        0.81       -0.28      1.48 o
   6  10   2        5.04        5.02      2.07 o
   7  10   2        1.51        1.66      1.83 o
   8  10   2        0.04        0.41      2.74 o
   9  10   2        1.05        0.37      2.00 o
 -10  11   2        1.30       -1.82      1.82 o
  -9  11   2        3.71        2.97      2.17 o
  -8  11   2        7.64        6.14      2.68 o
  -7  11   2       12.77       12.49      2.75 o
  -6  11   2        3.53        2.67      2.73 o
  -5  11   2        5.49        2.44      2.52 o
  -4  11   2        1.95       -1.13      2.02 o
  -3  11   2        9.50       11.45      1.45 o
  -2  11   2        8.42       10.16      1.07 o
  -1  11   2       54.45       53.19      2.10 o
   0  11   2       47.31       44.42      1.53 o
   1  11   2        3.78        3.40      0.70 o
   2  11   2        3.19        2.55      1.10 o
   3  11   2        0.66       -0.08      1.05 o
   4  11   2        8.95        4.03      1.98 o
   5  11   2        8.51       11.93      2.45 o
   6  11   2        0.32        3.21      1.94 o
   7  11   2        5.04        7.08      2.42 o
   8  11   2        1.00        2.46      2.03 o
   9  11   2        0.14       -0.15      2.74 o
  -9  12   2        0.03        2.99      2.14 o
  -8  12   2        0.35        3.45      2.04 o
  -7  12   2       15.22       18.21      3.34 o
  -6  12   2        7.98        7.26      3.35 o
  -5  12   2        0.01       -0.84      2.18 o
  -4  12   2        0.72        0.14      2.28 o
  -3  12   2        5.97        3.79      2.22 o
  -2  12   2        1.46        1.71      1.09 o
  -1  12   2       51.51       51.33      2.75 o
   0  12   2       33.33       34.71      1.85 o
   1  12   2        0.12       -1.73      1.73 o
   2  12   2        0.11        1.06      1.44 o
   3  12   2        2.36        1.33      1.52 o
   4  12   2        1.37        1.28      1.55 o
   5  12   2        0.62        1.18      1.78 o
   6  12   2        5.66        2.27      1.99 o
   7  12   2        0.13        0.28      1.65 o
   8  12   2        0.08        1.33      2.07 o
  -8  13   2        1.02        4.09      2.48 o
  -7  13   2        4.33        3.97      2.34 o
  -6  13   2        0.11       -0.55      1.56 o
  -5  13   2        2.63        0.40      2.63 o
  -4  13   2        0.45        4.05      2.54 o
  -3  13   2        1.40        2.15      2.58 o
  -2  13   2        1.18        2.04      1.73 o
  -1  13   2       27.72       41.97      5.54 o
   0  13   2        1.72        3.98      3.04 o
   1  13   2        5.19        5.55      3.36 o
   2  13   2        0.08       -1.16      1.16 o
   3  13   2        4.61       -0.25      1.71 o
   4  13   2        0.37        2.29      1.64 o
   5  13   2       11.26       13.61      2.48 o
   6  13   2        0.16        2.09      2.33 o
   7  13   2        0.54        1.37      1.89 o
  -7  14   2        0.54        1.96      2.05 o
  -6  14   2        3.31        4.94      2.16 o
  -5  14   2        0.42       -0.68      2.61 o
  -4  14   2        2.58        4.62      2.80 o
  -3  14   2        0.42        0.34      1.60 o
  -1  14   2        0.01        6.32      3.02 o
   0  14   2        1.12        1.81      2.58 o
   1  14   2        0.13       -1.90      2.73 o
   2  14   2        5.17        5.64      3.18 o
   3  14   2        0.25        4.71      3.05 o
   4  14   2        0.03        2.35      2.42 o
   5  14   2        0.09        0.59      1.61 o
   6  14   2        1.97        0.27      3.24 o
  -5  15   2        0.35        1.67      1.96 o
  -4  15   2        3.32        4.81      3.02 o
  -1  15   2        4.04        0.18      2.92 o
   0  15   2        0.38       -2.06      2.40 o
   1  15   2        1.63        1.54      3.30 o
   2  15   2        0.00       -1.42      2.95 o
   3  15   2        0.13        2.20      2.55 o
   4  15   2        0.12       -1.34      1.34 o
  -2  16   2        5.09        9.25      4.54 o
   0  16   2        1.06       -0.31      3.32 o
   1  16   2        1.06       -2.98      2.98 o
 -13   1   3        0.03       -0.26      1.26 o
 -12   1   3        0.00       -0.02      1.18 o
 -11   1   3       19.97       23.20      2.24 o
 -10   1   3        0.14        0.57      0.75 o
  -9   1   3       29.86       32.02      1.64 o
  -8   1   3        1.20        0.51      0.61 o
  -7   1   3      112.72      118.02      1.95 o
  -6   1   3       62.68       67.61      1.34 o
  -5   1   3       81.13      102.46      1.34 o
  -4   1   3       65.48       85.62      1.12 o
  -3   1   3      663.53      654.63      5.15 o
  -2   1   3      188.26      185.52      1.89 o
  -1   1   3      215.07      208.79      2.16 o
   0   1   3       14.22       16.71      1.25 o
   1   1   3      296.22      302.45      2.92 o
   2   1   3      696.34      707.36      8.57 o
   3   1   3      691.64      700.69      4.73 o
   4   1   3      301.74      290.56      2.55 o
   5   1   3      170.98      175.35      1.87 o
   6   1   3        1.22        1.67      0.45 o
   7   1   3        0.01        0.29      0.60 o
   8   1   3        3.77        4.63      0.94 o
   9   1   3       17.83       17.56      1.63 o
  10   1   3       12.78       10.34      1.50 o
  11   1   3        2.10        2.52      1.22 o
  12   1   3        1.65        1.01      2.28 o
 -13   2   3        0.20        0.34      1.18 o
 -12   2   3        3.67        5.04      1.40 o
 -11   2   3       31.74       33.01      3.80 o
 -10   2   3       32.62       37.72      2.62 o
  -9   2   3        0.40       -0.58      0.70 o
  -8   2   3       27.86       32.85      1.44 o
  -7   2   3      141.65      146.27      2.43 o
  -6   2   3      535.65      553.52      5.10 o
  -5   2   3       61.34       59.40      1.12 o
  -4   2   3      168.60      202.95      2.14 o
  -3   2   3      164.95      169.72      1.96 o
  -2   2   3      950.55      892.73      7.53 o
  -1   2   3       43.67       40.00      0.77 o
   0   2   3     1064.27     1054.69      8.06 o
   1   2   3     2958.86     3009.40     21.06 o
   2   2   3       64.00       64.00      0.82 o
   3   2   3      108.21       98.23      1.31 o
   4   2   3       79.95       84.77      1.17 o
   5   2   3      194.64      198.78      2.24 o
   6   2   3        0.07        0.40      0.42 o
   7   2   3       11.20       11.01      1.00 o
   8   2   3       41.31       49.23      2.11 o
   9   2   3       56.48       59.26      2.59 o
  10   2   3        1.94        3.26      1.12 o
  11   2   3        0.71        0.55      1.43 o
 -13   3   3        1.37        1.82      1.36 o
 -12   3   3        0.56        0.59      1.23 o
 -11   3   3       12.94       14.65      1.86 o
 -10   3   3       14.07       13.76      1.70 o
  -9   3   3       15.35       11.58      1.34 o
  -8   3   3       28.40       26.71      1.41 o
  -7   3   3        3.46        4.02      0.63 o
  -6   3   3       42.12       48.96      1.07 o
  -5   3   3      651.03      682.16      5.91 o
  -4   3   3      179.60      189.70      2.14 o
  -3   3   3     3067.43     3205.89     25.68 o
  -2   3   3      127.02      132.07      1.64 o
  -1   3   3       64.21       57.77      1.25 o
   0   3   3       75.69       84.39      0.97 o
   1   3   3       18.06       14.44      0.43 o
   2   3   3      251.91      265.97      2.78 o
   3   3   3     1124.44     1120.28      9.52 o
   4   3   3      348.28      354.41      3.50 o
   5   3   3        0.74        1.62      0.48 o
   6   3   3        0.18       -0.35      0.51 o
   7   3   3       56.24       56.56      1.70 o
   8   3   3        6.04        6.21      0.93 o
   9   3   3        0.52        0.42      1.07 o
  10   3   3        3.67        5.37      1.43 o
  11   3   3        5.24        4.89      1.74 o
 -13   4   3        0.36        1.59      2.16 o
 -12   4   3        0.61        1.45      1.41 o
 -11   4   3        2.00        3.44      1.49 o
 -10   4   3       24.66       27.45      2.42 o
  -9   4   3       42.97       41.98      2.15 o
  -8   4   3        0.09       -0.62      0.62 o
  -7   4   3       55.13       48.91      1.57 o
  -6   4   3       84.14      102.62      1.71 o
  -5   4   3       55.66       52.61      1.28 o
  -4   4   3        0.01        0.65      0.38 o
  -3   4   3        9.85        8.89      0.53 o
  -2   4   3       44.35       48.52      1.24 o
  -1   4   3      347.32      368.01      3.41 o
   0   4   3      719.27      737.78      5.73 o
   1   4   3      187.73      179.04      1.97 o
   2   4   3     1426.18     1479.26     15.05 o
   3   4   3     1971.36     1937.80     17.96 o
   4   4   3      232.25      242.72      3.35 o
   5   4   3       55.53       51.26      1.52 o
   6   4   3       49.52       51.30      1.71 o
   7   4   3      116.18      111.55      2.51 o
   8   4   3       59.20       61.92      2.46 o
   9   4   3        0.04        2.06      1.33 o
  10   4   3        8.58        5.32      3.80 o
  11   4   3        3.71        4.79      2.08 o
 -13   5   3        9.68       12.03      2.69 o
 -12   5   3        3.15        2.09      3.31 o
 -11   5   3        2.55        4.17      2.96 o
 -10   5   3        6.70        5.72      2.88 o
  -9   5   3        4.96        3.61      1.73 o
  -8   5   3        3.90        5.73      1.30 o
  -7   5   3        2.12        0.64      0.82 o
  -6   5   3       16.55       15.77      1.29 o
  -5   5   3       86.97       90.24      2.20 o
  -4   5   3      392.47      409.04      4.43 o
  -3   5   3     1600.46     1666.59     14.71 o
  -2   5   3        0.69        1.13      0.36 o
  -1   5   3        0.04        0.55      0.31 o
   0   5   3       26.00       24.73      0.72 o
   1   5   3      741.78      768.08      7.20 o
   2   5   3        0.01       -0.27      0.44 o
   3   5   3      342.41      329.34      4.66 o
   4   5   3       63.86       61.68      2.35 o
   5   5   3       24.38       22.65      1.22 o
   6   5   3        4.90        4.65      0.75 o
   7   5   3        0.00       -0.11      0.61 o
   8   5   3        0.09       -0.28      0.79 o
   9   5   3        0.00        1.27      1.12 o
  10   5   3       28.49       28.51      3.27 o
  11   5   3        0.14       -0.07      1.96 o
 -12   6   3        1.09        0.77      1.27 o
 -11   6   3        6.65        8.39      3.30 o
 -10   6   3        1.71        2.78      2.75 o
  -9   6   3        7.69       11.81      2.39 o
  -8   6   3        7.13        4.59      3.03 o
  -7   6   3       54.47       51.57      3.03 o
  -6   6   3       13.51       15.85      1.36 o
  -5   6   3      191.22      189.54      3.43 o
  -4   6   3      316.22      336.83      4.10 o
  -3   6   3       28.06       28.18      1.01 o
  -2   6   3        7.84        8.38      0.69 o
  -1   6   3       68.04       71.64      1.32 o
   0   6   3       16.10       20.74      0.75 o
   1   6   3      204.15      190.94      2.49 o
   2   6   3        0.95        1.33      0.48 o
   3   6   3      146.94      155.89      2.74 o
   4   6   3      297.84      281.67      3.93 o
   5   6   3      410.11      386.54      4.86 o
   6   6   3       33.20       31.17      1.49 o
   7   6   3        0.52        0.14      0.79 o
   8   6   3        0.21       -0.23      0.85 o
   9   6   3        3.20        5.27      1.68 o
  10   6   3        0.39       -0.33      1.32 o
  11   6   3        0.00        0.65      2.25 o
 -12   7   3        1.57        1.94      1.65 o
 -11   7   3       12.45       10.83      2.17 o
 -10   7   3        0.60        1.62      1.19 o
  -9   7   3        0.29        0.88      1.20 o
  -8   7   3       10.15       10.72      1.56 o
  -7   7   3        5.25        5.10      1.12 o
  -6   7   3       48.02       47.44      2.50 o
  -5   7   3       89.39       95.64      2.78 o
  -4   7   3       56.55       55.78      1.47 o
  -3   7   3       19.97       20.70      0.89 o
  -2   7   3      150.40      154.85      2.82 o
  -1   7   3        0.18       -0.14      0.32 o
   0   7   3        0.66       -0.19      0.32 o
   1   7   3      153.43      156.23      2.36 o
   2   7   3        0.61        1.32      0.56 o
   3   7   3       22.52       19.81      1.65 o
   4   7   3      343.12      322.38      5.18 o
   5   7   3       19.81       17.61      1.44 o
   6   7   3       21.10       20.32      1.88 o
   7   7   3        0.02        0.68      0.87 o
   8   7   3       38.58       37.90      5.85 o
   9   7   3        5.11        8.34      1.81 o
  10   7   3        0.21        1.39      1.89 o
 -12   8   3        0.34       -1.49      3.07 o
 -11   8   3        0.02        2.11      1.51 o
 -10   8   3        0.00        1.82      1.72 o
  -9   8   3        0.75        0.36      1.00 o
  -8   8   3        1.19        1.29      0.89 o
  -7   8   3        0.00       -0.05      0.70 o
  -6   8   3        3.33        5.15      1.04 o
  -5   8   3       11.64       10.54      1.11 o
  -4   8   3       77.13       77.15      1.70 o
  -3   8   3       50.79       51.48      1.31 o
  -2   8   3        0.76        0.85      0.52 o
  -1   8   3      244.16      252.39      3.15 o
   0   8   3       22.43       28.56      1.01 o
   1   8   3       41.05       40.69      1.98 o
   2   8   3        0.00        0.62      0.60 o
   3   8   3        1.48        0.45      0.52 o
   4   8   3       14.10       12.20      1.20 o
   5   8   3       19.74       17.32      2.22 o
   6   8   3        2.15        1.14      1.27 o
   7   8   3        3.80        3.88      1.81 o
   8   8   3        5.89        2.67      1.99 o
   9   8   3        0.07        2.80      1.34 o
  10   8   3        0.24        1.07      1.12 o
 -11   9   3        2.19        2.91      1.34 o
 -10   9   3        1.65        1.42      0.95 o
  -9   9   3       10.42       18.34      4.26 o
  -8   9   3        0.63       -1.00      1.86 o
  -7   9   3        0.01       -0.28      2.01 o
  -6   9   3        3.55        2.51      1.57 o
  -5   9   3       23.60       25.53      1.97 o
  -4   9   3       34.60       41.56      1.90 o
  -3   9   3       66.20       64.17      1.51 o
  -2   9   3       54.50       53.54      1.67 o
  -1   9   3        4.30        3.59      0.65 o
   0   9   3        0.02       -0.23      0.44 o
   1   9   3        0.48        0.60      0.53 o
   2   9   3       39.06       43.99      1.86 o
   3   9   3        1.36        1.74      0.71 o
   4   9   3        0.28        1.00      1.13 o
   5   9   3        5.37        5.08      1.78 o
   6   9   3       28.22       24.44      3.17 o
   7   9   3        1.54        2.98      2.17 o
   8   9   3        1.38        1.89      2.76 o
   9   9   3        2.45        6.09      2.43 o
 -10  10   3        0.08        3.00      2.16 o
  -9  10   3        2.16       -0.16      1.78 o
  -8  10   3        1.89        1.58      2.61 o
  -7  10   3        1.00        0.99      2.51 o
  -6  10   3       22.98       27.71      4.81 o
  -5  10   3        5.23        5.66      1.84 o
  -4  10   3      240.16      256.89      5.51 o
  -3  10   3      135.94      140.38      2.92 o
  -2  10   3       76.71       80.95      2.00 o
  -1  10   3        0.00        0.02      0.53 o
   0  10   3       22.79       22.89      2.68 o
   1  10   3        8.50        5.93      0.80 o
   2  10   3       67.74       62.09      2.30 o
   3  10   3        1.94        1.56      1.07 o
   4  10   3        8.24        9.21      2.17 o
   5  10   3        5.41        5.57      1.97 o
   6  10   3       46.47       54.29      4.74 o
   7  10   3        0.05        1.03      1.74 o
   8  10   3        0.49       -0.27      1.73 o
   9  10   3        0.49        1.58      2.03 o
 -10  11   3        1.00        0.56      2.08 o
  -9  11   3        6.63        6.77      5.18 o
  -8  11   3        8.43       10.15      3.79 o
  -7  11   3        1.32        5.70      3.05 o
  -6  11   3       30.10       26.80      5.00 o
  -5  11   3        0.21       -1.75      2.02 o
  -4  11   3       28.55       28.62      4.54 o
  -3  11   3       21.94       21.72      1.56 o
  -2  11   3       18.49       18.27      1.24 o
  -1  11   3        0.14        0.13      0.79 o
   0  11   3       14.69       19.31      1.42 o
   1  11   3        1.52        1.45      0.98 o
   2  11   3       23.31       20.94      2.68 o
   3  11   3       10.24        6.83      3.27 o
   4  11   3       42.21       45.67      4.11 o
   5  11   3        9.72       10.45      2.36 o
   6  11   3        1.56        1.72      2.98 o
   7  11   3       15.84       22.19      3.27 o
   8  11   3        1.94        1.86      1.91 o
  -9  12   3        0.12       -1.17      2.56 o
  -8  12   3        2.58        1.37      2.43 o
  -7  12   3        5.58        4.03      3.12 o
  -6  12   3        3.64        0.86      2.31 o
  -5  12   3       37.12       34.10      5.45 o
  -4  12   3        0.00       -0.08      2.25 o
  -3  12   3        4.98        4.60      1.74 o
  -2  12   3       82.38       84.00      3.49 o
  -1  12   3       45.25       46.90      3.05 o
   0  12   3       35.46       40.02      2.86 o
   1  12   3       12.08       10.57      3.05 o
   2  12   3        3.08        3.27      2.47 o
   3  12   3       11.37       11.48      2.36 o
   4  12   3        1.12        2.34      1.40 o
   5  12   3        0.50        1.28      3.27 o
   6  12   3        2.56        2.94      1.99 o
   7  12   3        0.20        2.31      2.09 o
  -8  13   3        3.11        3.87      2.28 o
  -7  13   3        5.17        4.44      3.42 o
  -6  13   3       13.19       11.71      4.10 o
  -5  13   3        2.20       -1.94      2.62 o
  -4  13   3        2.74        0.82      2.46 o
  -3  13   3        0.18        1.33      1.64 o
  -2  13   3       47.04       47.02      4.82 o
  -1  13   3        0.03        0.29      1.19 o
   0  13   3       28.44       26.00      4.76 o
   1  13   3        2.57        0.80      2.34 o
   2  13   3        2.96        1.41      2.12 o
   3  13   3        6.08        8.97      3.07 o
   4  13   3        1.72        1.84      3.22 o
   5  13   3        0.06        3.42      1.50 o
   6  13   3        2.97        3.07      2.81 o
  -7  14   3        8.29        3.25      5.21 o
  -6  14   3        1.83        4.22      3.14 o
  -5  14   3        0.38        0.69      2.60 o
  -4  14   3        1.08        0.82      2.23 o
  -3  14   3        1.79        2.45      2.13 o
  -2  14   3        0.70        2.63      2.55 o
  -1  14   3        3.79        3.58      2.84 o
   0  14   3        6.95        7.79      3.34 o
   1  14   3       20.28       30.21      5.61 o
   2  14   3        0.15        0.39      2.40 o
   3  14   3        0.00       -2.32      2.32 o
   4  14   3        0.08        2.45      2.68 o
   5  14   3        0.00        0.91      1.25 o
  -5  15   3        0.05        2.09      1.92 o
  -4  15   3        2.64       -0.45      1.90 o
  -1  15   3        0.03        2.31      2.82 o
   0  15   3        9.34       11.25      3.71 o
   1  15   3        3.11        4.48      3.76 o
   2  15   3        7.37       11.03      4.04 o
   3  15   3        0.50        2.15      2.38 o
   0  16   3        0.14       -0.47      3.30 o
 -13   0   4        7.37        4.28      2.38 o
 -12   0   4        0.00       -0.84      1.34 o
 -11   0   4       18.90       13.70      2.87 o
 -10   0   4      180.05      182.26      5.03 o
  -9   0   4        1.80        1.60      1.00 o
  -8   0   4        1.87        2.55      1.23 o
  -7   0   4       28.04       32.33      1.77 o
  -6   0   4      237.61      251.57      3.92 o
  -5   0   4     1505.13     1560.90     16.36 o
  -4   0   4      165.52      144.68      2.23 o
  -3   0   4     2268.41     2272.56     19.17 o
  -2   0   4      111.32       98.30      1.45 o
  -1   0   4     3541.48     3341.07     32.85 o
   0   0   4     1208.39     1094.60     12.73 o
   1   0   4      984.62      910.83     15.73 o
   2   0   4      634.03      601.95      5.86 o
   3   0   4      283.47      269.49      3.34 o
   4   0   4      154.29      174.43      2.98 o
   5   0   4       14.30       14.69      1.26 o
   6   0   4      134.16      131.37      3.23 o
   7   0   4        0.01        1.58      1.07 o
   8   0   4        2.80        3.59      1.47 o
   9   0   4        0.27       -1.32      1.32 o
  10   0   4       86.03       84.35      4.05 o
  11   0   4        0.85        1.39      1.74 o
 -13   1   4        4.10        1.30      2.16 o
 -12   1   4        2.22        2.87      1.35 o
 -11   1   4        6.01        5.79      1.46 o
 -10   1   4        4.62        4.46      1.23 o
  -9   1   4       36.81       37.55      2.15 o
  -8   1   4       64.23       66.00      1.89 o
  -7   1   4       58.09       59.01      1.39 o
  -6   1   4       65.93       67.76      1.35 o
  -5   1   4      574.53      622.76      5.20 o
  -4   1   4      247.75      277.54      2.57 o
  -3   1   4      367.67      369.93      2.94 o
  -2   1   4      679.15      689.68      5.64 o
  -1   1   4      956.86      930.35      8.33 o
   0   1   4      105.65       89.02      1.37 o
   1   1   4        4.43        4.59      0.40 o
   2   1   4       33.94       30.61      0.78 o
   3   1   4     1197.28     1219.01      8.48 o
   4   1   4        7.37        6.84      0.47 o
   5   1   4        0.02       -0.23      0.37 o
   6   1   4        2.67        2.59      0.63 o
   7   1   4        0.07        0.37      0.73 o
   8   1   4        2.77        2.54      0.92 o
   9   1   4        2.57        3.33      1.04 o
  10   1   4        5.30        3.93      1.24 o
  11   1   4        5.02        3.56      1.58 o
 -13   2   4        2.88        1.25      1.44 o
 -12   2   4        4.59        6.32      1.41 o
 -11   2   4        4.77        4.32      1.25 o
 -10   2   4       11.78        8.11      1.42 o
  -9   2   4       14.61       15.83      1.39 o
  -8   2   4       15.03       13.62      1.01 o
  -7   2   4        8.98       13.69      0.92 o
  -6   2   4       41.10       44.07      1.11 o
  -5   2   4       11.34       11.50      0.70 o
  -4   2   4       16.03       19.51      0.66 o
  -3   2   4      485.78      482.36      4.54 o
  -2   2   4      770.84      745.27      5.80 o
  -1   2   4        2.36        4.18      0.35 o
   0   2   4       20.71       19.66      0.70 o
   1   2   4      599.93      611.03      5.58 o
   2   2   4      360.84      393.49      3.17 o
   3   2   4        4.69        5.35      0.37 o
   4   2   4      116.81      123.34      1.63 o
   5   2   4        1.08        2.03      0.60 o
   6   2   4        0.45        1.59      0.64 o
   7   2   4       15.38       19.22      1.52 o
   8   2   4       67.08       68.03      2.84 o
   9   2   4        1.28        1.22      1.49 o
  10   2   4        9.06        8.48      1.70 o
  11   2   4       10.33       12.57      3.84 o
 -13   3   4        1.68        5.13      1.52 o
 -12   3   4       15.96       17.59      2.60 o
 -11   3   4       12.17       11.36      1.91 o
 -10   3   4       24.60       34.66      2.47 o
  -9   3   4       62.87       71.22      2.51 o
  -8   3   4       57.41       50.19      1.77 o
  -7   3   4        8.34        9.17      1.15 o
  -6   3   4        1.35        1.35      0.39 o
  -5   3   4        1.59        0.73      0.36 o
  -4   3   4      226.05      242.69      2.96 o
  -3   3   4      631.03      705.59      6.33 o
  -2   3   4     1181.33     1251.43     10.43 o
  -1   3   4        0.09        0.38      0.20 o
   0   3   4        5.49        3.53      0.40 o
   1   3   4      430.57      441.00      3.76 o
   2   3   4     1384.08     1289.10     11.60 o
   3   3   4       16.22       23.22      1.22 o
   4   3   4        1.13        0.99      0.42 o
   5   3   4       64.62       67.12      2.58 o
   6   3   4       15.07       12.54      1.01 o
   7   3   4        6.74        7.07      1.09 o
   8   3   4       30.06       35.54      2.64 o
   9   3   4        9.13        9.00      1.55 o
  10   3   4        0.37       -0.10      1.21 o
  11   3   4        0.34        4.89      1.76 o
 -13   4   4        0.30        0.38      1.19 o
 -12   4   4       21.31       26.21      2.56 o
 -11   4   4        9.65       10.20      1.57 o
 -10   4   4        0.24        1.04      1.93 o
  -9   4   4        0.02        0.80      0.89 o
  -8   4   4       12.82       11.01      0.98 o
  -7   4   4        8.35        9.91      0.86 o
  -6   4   4        9.09        7.82      0.97 o
  -5   4   4      906.33      956.15      8.97 o
  -4   4   4       20.02       20.16      1.00 o
  -3   4   4       53.24       54.90      1.45 o
  -2   4   4       96.32      102.30      1.61 o
  -1   4   4       30.81       30.03      0.78 o
   0   4   4        1.98        2.29      0.32 o
   1   4   4        0.93        0.40      0.25 o
   2   4   4      654.06      616.08      6.09 o
   3   4   4        0.10        0.85      0.44 o
   4   4   4      382.65      372.52      4.85 o
   5   4   4       47.56       46.52      2.09 o
   6   4   4        0.23       -0.57      0.58 o
   7   4   4        3.45        2.69      0.79 o
   8   4   4        0.12        1.18      1.15 o
   9   4   4        0.02        1.38      1.28 o
  10   4   4        0.00        1.73      1.88 o
  11   4   4        0.53        3.32      2.10 o
 -13   5   4        3.77        2.79      3.85 o
 -12   5   4        5.62       -0.03      2.97 o
 -11   5   4       12.56       12.43      3.81 o
 -10   5   4       10.76       16.09      4.03 o
  -9   5   4        0.40       -0.31      0.67 o
  -8   5   4       10.07        6.37      1.20 o
  -7   5   4       66.81       65.18      2.89 o
  -6   5   4        2.34        1.12      0.63 o
  -5   5   4       23.86       20.93      1.25 o
  -4   5   4       54.37       66.19      1.76 o
  -3   5   4      173.82      179.89      2.64 o
  -2   5   4      486.47      491.28      5.87 o
  -1   5   4      296.03      287.90      3.03 o
   0   5   4      198.55      188.33      2.13 o
   1   5   4       83.83       91.63      1.46 o
   2   5   4        3.37        4.02      0.45 o
   3   5   4        9.05       12.25      0.82 o
   4   5   4       15.09       12.94      1.01 o
   5   5   4      243.02      227.26      3.71 o
   6   5   4       54.56       53.19      1.89 o
   7   5   4        2.53        1.37      0.82 o
   8   5   4        1.61        3.95      1.01 o
   9   5   4        0.47        2.15      1.50 o
  10   5   4        2.13        4.05      1.86 o
 -12   6   4        2.30        3.82      3.12 o
 -11   6   4       21.32       20.90      4.98 o
 -10   6   4        1.11       -0.79      2.07 o
  -9   6   4       23.54       29.25      3.34 o
  -8   6   4        1.79       -0.37      1.37 o
  -7   6   4        2.64        2.50      0.86 o
  -6   6   4        0.04        0.75      0.84 o
  -5   6   4        1.88        1.61      0.72 o
  -4   6   4       99.50      108.27      2.04 o
  -3   6   4       46.24       56.41      1.38 o
  -2   6   4       93.43       94.02      1.79 o
  -1   6   4        4.21        3.64      0.46 o
   0   6   4      247.88      246.99      2.90 o
   1   6   4      109.03      124.69      1.87 o
   2   6   4       32.47       29.65      1.49 o
   3   6   4        6.99        6.88      1.07 o
   4   6   4      367.08      357.65      5.03 o
   5   6   4        3.80        2.02      0.71 o
   6   6   4       95.95       85.58      2.45 o
   7   6   4       14.46       14.25      1.38 o
   8   6   4       14.86       15.04      1.90 o
   9   6   4        3.23        1.86      1.22 o
  10   6   4        0.14       -0.65      2.84 o
 -12   7   4        5.77        7.21      2.04 o
 -11   7   4        0.51       -0.43      1.39 o
 -10   7   4        0.40        1.44      2.32 o
  -9   7   4        6.67        7.93      4.14 o
  -8   7   4        4.12        1.05      2.94 o
  -7   7   4        8.08        8.40      2.40 o
  -6   7   4       15.93       12.26      1.35 o
  -5   7   4       20.18       19.33      1.50 o
  -4   7   4        5.93        6.71      0.70 o
  -3   7   4        8.27        7.62      0.68 o
  -2   7   4        5.53        5.04      0.68 o
  -1   7   4       97.09      101.85      1.66 o
   0   7   4        1.47        1.91      0.41 o
   1   7   4       51.58       43.62      1.34 o
   2   7   4        2.82        3.26      0.71 o
   3   7   4        0.77        1.53      0.63 o
   4   7   4        0.64        0.23      0.66 o
   5   7   4        7.75        5.84      0.82 o
   6   7   4        2.23        2.16      0.77 o
   7   7   4        5.92        4.04      1.46 o
   8   7   4        0.88        2.07      1.19 o
   9   7   4        3.87        3.76      1.34 o
  10   7   4        1.13        2.49      1.35 o
 -12   8   4        5.27        3.67      1.46 o
 -11   8   4        8.30        4.73      1.75 o
 -10   8   4        1.46        1.93      1.32 o
  -9   8   4        7.52        7.34      1.57 o
  -8   8   4        8.86        9.80      1.42 o
  -7   8   4       20.51       20.52      1.59 o
  -6   8   4       52.29       55.64      2.95 o
  -5   8   4       11.63       13.28      1.36 o
  -4   8   4        4.98        5.26      0.82 o
  -3   8   4      157.18      153.62      2.88 o
  -2   8   4        2.89        1.87      0.48 o
  -1   8   4       19.75       19.40      1.04 o
   0   8   4        0.11        0.64      0.42 o
   1   8   4        1.62        2.92      0.83 o
   2   8   4        0.26        0.40      0.52 o
   3   8   4       85.62       60.93      2.04 o
   4   8   4        0.08        0.35      0.91 o
   5   8   4       32.62       29.00      2.09 o
   6   8   4       78.71       75.07      5.14 o
   7   8   4       19.35       21.85      3.11 o
   8   8   4        0.00        0.98      0.97 o
   9   8   4        0.00        0.82      0.99 o
 -11   9   4        0.10        0.03      1.14 o
 -10   9   4        9.23       13.75      3.65 o
  -9   9   4        1.16        0.91      2.44 o
  -8   9   4        1.06       -0.80      1.86 o
  -7   9   4        7.39        8.60      3.04 o
  -6   9   4       35.94       37.29      3.45 o
  -5   9   4        1.10        1.67      0.78 o
  -4   9   4      157.60      159.87      3.57 o
  -3   9   4      164.99      169.11      2.71 o
  -2   9   4       33.05       36.23      1.65 o
  -1   9   4       25.31       25.76      1.26 o
   0   9   4       13.99       14.02      1.20 o
   1   9   4       43.08       36.44      1.67 o
   2   9   4        0.22        0.88      0.69 o
   3   9   4        0.06        0.84      0.75 o
   4   9   4       40.00       40.95      2.37 o
   5   9   4       25.06       16.95      2.68 o
   6   9   4       23.55       29.84      3.54 o
   7   9   4        9.65       10.91      2.53 o
   8   9   4        4.45        8.12      2.89 o
   9   9   4        5.19        6.78      3.08 o
 -11  10   4        0.19        5.16      4.08 o
 -10  10   4        3.88        1.82      2.01 o
  -9  10   4        0.21       -1.03      2.33 o
  -8  10   4        5.16        1.20      2.35 o
  -7  10   4        0.32        1.95      2.41 o
  -6  10   4       39.97       44.13      5.97 o
  -5  10   4        4.60       -1.55      1.55 o
  -4  10   4      130.29      143.12      3.48 o
  -3  10   4       64.70       65.30      2.39 o
  -2  10   4       90.36       97.17      2.23 o
  -1  10   4        2.42        1.63      0.77 o
   0  10   4        3.07        2.44      1.12 o
   1  10   4       60.41       52.81      1.98 o
   2  10   4       11.16       10.17      1.30 o
   3  10   4        1.73        1.67      0.94 o
   4  10   4        0.04        0.47      1.29 o
   5  10   4        0.01        1.24      1.68 o
   6  10   4        0.83        1.60      2.97 o
   7  10   4        0.00        0.90      1.75 o
   8  10   4        5.02        6.50      2.02 o
 -10  11   4        0.67       -0.15      2.08 o
  -9  11   4        2.12        3.12      2.99 o
  -8  11   4       24.27       19.78      4.85 o
  -7  11   4        0.12        1.99      2.88 o
  -6  11   4       37.12       26.96      4.92 o
  -5  11   4       51.69       75.67      7.54 o
  -4  11   4       52.82       56.76      6.22 o
  -3  11   4       39.87       44.69      2.08 o
  -2  11   4        4.15        4.52      1.00 o
  -1  11   4      124.20      125.68      3.11 o
   0  11   4        5.15        2.91      0.98 o
   1  11   4        1.48        1.81      1.26 o
   2  11   4       19.34       19.53      2.30 o
   3  11   4       11.28        6.31      1.92 o
   4  11   4        4.92        1.65      1.21 o
   5  11   4        1.13        2.23      1.73 o
   6  11   4        0.31        2.30      1.92 o
   7  11   4        3.28        1.21      1.82 o
   8  11   4        2.84        2.99      2.01 o
  -9  12   4        0.20       -0.20      1.93 o
  -8  12   4        6.64        6.92      3.32 o
  -7  12   4        2.68        0.49      2.69 o
  -6  12   4       11.72       15.96      4.18 o
  -5  12   4        5.47        1.12      2.45 o
  -4  12   4        2.21       -0.58      2.11 o
  -3  12   4        0.19       -0.07      3.21 o
  -2  12   4       89.93       95.49      3.76 o
  -1  12   4        8.95        6.24      2.31 o
   0  12   4       33.70       32.80      2.65 o
   1  12   4        0.39        3.08      2.16 o
   2  12   4        2.21       -0.07      1.76 o
   3  12   4        0.44        0.92      1.38 o
   4  12   4        0.00        1.90      1.36 o
   5  12   4        6.15        5.49      2.09 o
   6  12   4        1.08        2.03      2.02 o
   7  12   4        2.34        0.87      3.47 o
  -8  13   4        2.28        4.24      3.46 o
  -7  13   4        1.10        0.84      2.79 o
  -6  13   4       12.20        8.43      3.43 o
  -5  13   4       20.13       14.87      4.16 o
  -4  13   4        0.84        0.96      2.77 o
  -3  13   4        2.33        1.13      1.69 o
  -2  13   4        1.46        2.62      1.38 o
  -1  13   4        1.93        0.59      1.32 o
   0  13   4        1.87        3.53      2.80 o
   1  13   4       14.95       16.81      4.21 o
   2  13   4        1.72       -0.20      2.14 o
   3  13   4        1.25        3.55      2.37 o
   4  13   4        1.57        5.35      2.44 o
   5  13   4        3.22        2.29      2.81 o
   6  13   4        0.01       -0.51      1.59 o
  -7  14   4        0.66        3.41      3.14 o
  -6  14   4        5.34        0.43      2.94 o
  -5  14   4        5.15        5.43      2.32 o
  -4  14   4        0.45        1.91      1.83 o
  -3  14   4        0.00        1.10      1.73 o
  -2  14   4        1.52        2.91      1.91 o
  -1  14   4        0.35       -0.04      2.62 o
   0  14   4        9.79        6.27      3.17 o
   1  14   4        0.24       -2.57      2.57 o
   2  14   4        3.21        3.19      2.59 o
   3  14   4        0.90       -0.46      2.29 o
   4  14   4        0.04        1.12      2.28 o
  -5  15   4        2.89        5.33      2.42 o
  -4  15   4        1.87        1.93      3.50 o
  -3  15   4        0.31        0.20      1.81 o
  -1  15   4        6.61        5.86      3.53 o
   0  15   4       14.83        9.21      3.65 o
   1  15   4        0.25        2.61      3.51 o
   2  15   4        2.48        5.96      3.75 o
   3  15   4        0.02        3.77      2.75 o
 -13   1   5        0.03       -0.06      1.38 o
 -12   1   5        1.14        2.03      1.57 o
 -11   1   5        2.97        2.15      1.11 o
 -10   1   5       35.71       34.32      2.16 o
  -9   1   5       15.28       17.36      1.30 o
  -8   1   5       13.73       14.28      1.17 o
  -7   1   5      217.77      210.58      3.26 o
  -6   1   5        0.72        0.41      0.38 o
  -5   1   5       46.29       50.48      1.08 o
  -4   1   5       29.97       39.65      0.88 o
  -3   1   5        0.00        0.41      0.23 o
  -2   1   5       15.62       15.63      0.55 o
  -1   1   5      840.30      880.46      7.58 o
   0   1   5      814.04      827.99      7.15 o
   1   1   5       23.61       28.98      0.82 o
   2   1   5       52.00       50.56      1.27 o
   3   1   5       53.23       57.84      1.01 o
   4   1   5      862.18      855.14      7.05 o
   5   1   5        1.35        0.24      0.54 o
   6   1   5       76.11       74.81      2.10 o
   7   1   5        0.40       -0.96      0.96 o
   8   1   5        3.39        1.80      1.04 o
   9   1   5        3.86        3.29      1.46 o
  10   1   5        6.34        5.27      1.58 o
  11   1   5        2.27        1.30      1.52 o
 -13   2   5        0.10       -0.24      1.58 o
 -12   2   5        7.34        5.42      1.43 o
 -11   2   5       25.05       24.65      2.21 o
 -10   2   5        0.24        0.19      0.87 o
  -9   2   5      191.12      182.19      4.17 o
  -8   2   5       45.31       50.05      1.83 o
  -7   2   5       51.53       49.12      1.62 o
  -6   2   5       15.60       12.63      0.71 o
  -5   2   5        1.36        0.87      0.32 o
  -4   2   5     1003.86     1028.93      7.98 o
  -3   2   5      541.25      563.94      4.25 o
  -2   2   5     1770.49     1814.58     12.54 o
  -1   2   5       87.54       79.30      1.38 o
   0   2   5       76.69       88.93      1.48 o
   1   2   5      387.98      354.63      3.63 o
   2   2   5      116.33      128.19      1.54 o
   3   2   5      113.32       99.84      1.39 o
   4   2   5        0.82        1.15      0.42 o
   5   2   5       13.74       15.31      1.19 o
   6   2   5       22.56       25.07      2.48 o
   7   2   5       11.30       13.62      1.55 o
   8   2   5        5.16        6.36      1.35 o
   9   2   5        2.42       -0.32      1.18 o
  10   2   5        0.05        4.21      1.67 o
  11   2   5        0.21        0.52      1.68 o
 -13   3   5        1.52        0.80      1.28 o
 -12   3   5        6.07        5.52      1.48 o
 -11   3   5        4.52        3.18      1.25 o
 -10   3   5        0.19        1.59      1.09 o
  -9   3   5      161.02      153.32      3.70 o
  -8   3   5      107.18      100.80      2.38 o
  -7   3   5       49.27       50.88      1.62 o
  -6   3   5        7.69        9.01      0.68 o
  -5   3   5       68.76       79.89      1.48 o
  -4   3   5      772.31      814.73      9.19 o
  -3   3   5        6.12        6.31      0.52 o
  -2   3   5      139.05      153.75      1.87 o
  -1   3   5       10.07       12.37      0.79 o
   0   3   5      459.11      433.86      4.48 o
   1   3   5      312.49      301.59      3.35 o
   2   3   5       97.60      101.47      1.46 o
   3   3   5       31.02       31.13      1.18 o
   4   3   5       38.77       37.45      1.59 o
   5   3   5       70.85       72.64      2.02 o
   6   3   5        7.04        8.87      1.02 o
   7   3   5       11.60       13.51      1.40 o
   8   3   5        5.51        3.49      1.26 o
   9   3   5        1.27        2.63      1.44 o
  10   3   5        0.19        1.37      1.50 o
 -13   4   5        0.88        0.56      1.15 o
 -12   4   5        0.16        1.40      1.19 o
 -11   4   5        6.54        4.07      1.24 o
 -10   4   5      107.82      104.23      3.44 o
  -9   4   5       29.96       27.74      1.80 o
  -8   4   5       33.41       30.46      1.45 o
  -7   4   5       41.49       37.43      1.48 o
  -6   4   5        0.67        0.08      0.48 o
  -5   4   5        3.70        3.09      0.47 o
  -4   4   5       47.67       47.39      1.53 o
  -3   4   5      472.34      480.42      5.60 o
  -2   4   5      176.41      193.75      2.89 o
  -1   4   5       72.40       70.00      1.41 o
   0   4   5       10.27       14.82      0.62 o
   1   4   5        0.46        0.50      0.30 o
   2   4   5        0.13        0.28      0.41 o
   3   4   5      137.96      155.39      2.75 o
   4   4   5       16.01       16.13      1.10 o
   5   4   5        0.79       -0.56      0.56 o
   6   4   5       26.88       25.25      2.55 o
   7   4   5        0.49        0.55      1.49 o
   8   4   5        0.02        1.01      1.10 o
   9   4   5        1.78       -0.39      1.23 o
  10   4   5        0.98       -0.23      1.37 o
 -13   5   5        0.09        3.07      3.43 o
 -12   5   5        0.00        0.31      2.84 o
 -11   5   5       21.90       13.71      3.92 o
 -10   5   5       38.93       39.13      2.67 o
  -9   5   5       37.22       37.04      1.93 o
  -8   5   5       48.82       50.47      2.85 o
  -7   5   5       54.57       46.32      2.31 o
  -6   5   5       40.37       32.20      1.91 o
  -5   5   5        6.69        7.71      0.87 o
  -4   5   5      116.52      132.81      2.96 o
  -3   5   5       73.14       64.27      1.57 o
  -2   5   5      613.41      668.37      7.27 o
  -1   5   5       26.66       26.95      1.02 o
   0   5   5       53.21       52.08      1.19 o
   1   5   5        0.09        0.37      0.30 o
   2   5   5      248.34      245.89      4.95 o
   3   5   5       31.67       31.57      1.38 o
   4   5   5       19.31       18.07      1.22 o
   5   5   5       27.21       32.56      1.88 o
   6   5   5        1.47        1.33      0.69 o
   7   5   5        9.84       11.95      1.75 o
   8   5   5        2.10        1.56      1.06 o
   9   5   5       14.03       14.74      3.23 o
  10   5   5        0.33        0.80      1.38 o
 -12   6   5        2.24        0.81      2.88 o
 -11   6   5       15.97       14.91      4.20 o
 -10   6   5       13.83       18.47      4.05 o
  -9   6   5        5.08        1.21      2.12 o
  -8   6   5       27.11       19.23      2.89 o
  -7   6   5       33.23       26.61      1.85 o
  -6   6   5       13.95        9.58      1.20 o
  -5   6   5      133.95      135.29      3.36 o
  -4   6   5      244.83      259.36      4.19 o
  -3   6   5      113.17      122.75      1.86 o
  -2   6   5        0.44        0.59      0.36 o
  -1   6   5       49.72       53.73      1.12 o
   0   6   5       67.91       76.80      1.89 o
   1   6   5        6.71        7.28      0.48 o
   2   6   5        0.54        0.13      0.58 o
   3   6   5       12.62       11.36      0.89 o
   4   6   5      155.18      127.05      2.58 o
   5   6   5       14.12       14.82      1.15 o
   6   6   5        0.04        1.01      0.83 o
   7   6   5        2.99        2.68      0.96 o
   8   6   5        0.96        0.70      1.00 o
   9   6   5        2.88        4.49      1.72 o
  10   6   5        0.08        0.15      1.32 o
 -12   7   5        9.37        6.03      3.74 o
 -11   7   5        9.89        9.92      3.96 o
 -10   7   5        0.63        4.04      3.02 o
  -9   7   5        1.41        1.45      1.87 o
  -8   7   5        4.76        3.44      2.96 o
  -7   7   5        0.52        1.02      1.07 o
  -6   7   5       83.18       72.26      2.59 o
  -5   7   5        1.74        2.87      0.95 o
  -4   7   5        4.32        4.36      0.89 o
  -3   7   5      231.42      233.94      3.62 o
  -2   7   5      229.81      231.26      3.56 o
  -1   7   5       64.60       70.10      1.50 o
   0   7   5      197.76      207.12      2.73 o
   1   7   5        1.01        1.16      0.75 o
   2   7   5        0.05        0.16      0.60 o
   3   7   5        0.20        0.41      0.59 o
   4   7   5       35.69       31.93      2.53 o
   5   7   5        9.22        8.47      1.31 o
   6   7   5       13.30       11.65      1.34 o
   7   7   5       19.29       14.56      1.65 o
   8   7   5        0.60       -0.49      1.07 o
   9   7   5        0.07        2.33      1.45 o
 -12   8   5        8.45        5.75      1.83 o
 -11   8   5       11.22       11.29      2.08 o
 -10   8   5        0.02       -0.38      1.18 o
  -9   8   5       15.89       21.63      4.72 o
  -8   8   5        9.14        5.83      2.05 o
  -7   8   5        0.02       -1.14      1.14 o
  -6   8   5        0.53        0.51      0.74 o
  -5   8   5       10.80       12.21      1.32 o
  -4   8   5      106.38      101.73      3.15 o
  -3   8   5        0.68       -0.11      0.56 o
  -2   8   5      199.37      204.33      3.44 o
  -1   8   5      115.98      125.59      2.36 o
   0   8   5        0.01        0.00      0.60 o
   1   8   5        2.09        3.00      0.87 o
   2   8   5       21.00       19.07      1.44 o
   3   8   5        9.51        7.23      1.19 o
   4   8   5        5.62        5.55      1.17 o
   5   8   5        9.32        7.93      3.71 o
   6   8   5       43.42       39.02      2.84 o
   7   8   5       10.64       10.58      3.68 o
   8   8   5        2.30        4.41      1.17 o
   9   8   5        3.02        1.20      1.40 o
 -11   9   5        6.70        6.20      1.79 o
 -10   9   5        0.62        0.78      1.17 o
  -9   9   5       13.78       12.65      3.92 o
  -8   9   5        0.24       -1.39      1.39 o
  -7   9   5        5.66        0.48      2.03 o
  -6   9   5       53.12       52.09      4.00 o
  -5   9   5       50.58       53.40      2.40 o
  -4   9   5       21.34       21.56      1.36 o
  -3   9   5      182.83      199.32      3.30 o
  -2   9   5        1.86        2.32      0.65 o
  -1   9   5       15.00       15.20      1.34 o
   0   9   5        9.24        9.98      1.24 o
   1   9   5        0.01        0.54      0.59 o
   2   9   5        4.80        4.11      0.97 o
   3   9   5        9.38        7.58      1.26 o
   4   9   5       26.64       22.00      2.19 o
   5   9   5       15.41       13.40      2.71 o
   6   9   5        6.21        6.32      2.08 o
   7   9   5        2.94        9.88      2.45 o
   8   9   5        0.81        0.80      1.88 o
 -11  10   5        0.42       -0.48      3.12 o
 -10  10   5        0.09       -0.39      2.52 o
  -9  10   5        0.36        0.81      2.49 o
  -8  10   5        1.34        4.31      3.15 o
  -7  10   5       15.32       12.77      3.62 o
  -6  10   5        0.32       -1.61      1.63 o
  -5  10   5       18.62       25.12      4.38 o
  -4  10   5       36.64       40.68      1.97 o
  -3  10   5       42.15       46.59      1.83 o
  -2  10   5        4.02        4.08      0.96 o
  -1  10   5        0.99        0.75      0.81 o
   0  10   5        0.31        1.00      1.06 o
   1  10   5        5.31        3.32      1.16 o
   2  10   5       12.13       11.99      1.76 o
   3  10   5        8.20        6.73      2.02 o
   4  10   5        3.63        1.16      1.39 o
   5  10   5        0.20        2.00      1.74 o
   6  10   5       14.43       15.91      2.84 o
   7  10   5        6.66        2.85      1.96 o
   8  10   5        6.17        2.17      1.92 o
 -10  11   5        1.13       -1.92      2.72 o
  -9  11   5        1.79        2.78      3.14 o
  -8  11   5        2.04        3.22      2.67 o
  -7  11   5        7.62        7.09      3.41 o
  -6  11   5        8.26        8.84      3.18 o
  -5  11   5       46.47       48.24      6.11 o
  -4  11   5       13.91       14.18      2.76 o
  -3  11   5       43.61       43.69      2.96 o
  -2  11   5        5.49        4.57      1.31 o
  -1  11   5       30.72       33.31      2.61 o
   0  11   5        9.07        7.75      1.64 o
   1  11   5        0.62       -1.00      2.57 o
   2  11   5        0.02        3.15      1.60 o
   3  11   5        6.20        3.50      1.57 o
   4  11   5        5.68        5.93      2.25 o
   5  11   5        5.39        5.20      2.08 o
   6  11   5        0.59        0.95      2.07 o
   7  11   5        6.31        7.23      2.35 o
  -9  12   5        1.07        0.38      3.16 o
  -8  12   5        0.63       -1.89      2.34 o
  -7  12   5        3.57        6.90      3.43 o
  -6  12   5        0.01       -0.07      2.48 o
  -5  12   5        8.07        8.15      2.33 o
  -4  12   5       11.53        6.98      3.79 o
  -3  12   5       20.47       16.82      2.71 o
  -2  12   5       23.57       19.54      3.03 o
  -1  12   5       37.83       43.41      3.05 o
   0  12   5        0.04       -0.97      1.54 o
   1  12   5       19.43       16.54      2.48 o
   2  12   5       15.65       13.39      3.81 o
   3  12   5        0.51        2.63      2.11 o
   4  12   5        0.00        1.93      1.26 o
   5  12   5        3.90       11.25      3.81 o
   6  12   5        0.44        3.10      1.74 o
  -8  13   5        4.35        7.78      3.65 o
  -7  13   5        6.56        6.65      3.39 o
  -6  13   5        0.13        0.67      3.14 o
  -5  13   5        8.49        6.67      2.25 o
  -4  13   5        2.00       -0.67      1.70 o
  -3  13   5        1.18       -0.25      1.56 o
  -2  13   5       13.76       14.47      2.11 o
  -1  13   5        2.38        3.78      1.58 o
   0  13   5        5.84        6.04      2.13 o
   1  13   5       30.01       26.25      4.86 o
   2  13   5        0.35       -0.91      2.15 o
   3  13   5        8.72       15.51      3.51 o
   4  13   5        0.66        0.83      2.09 o
   5  13   5       10.63        9.08      2.38 o
  -7  14   5       10.24       14.62      3.19 o
  -6  14   5        5.27        3.20      2.27 o
  -5  14   5        3.89        2.98      2.74 o
  -4  14   5        0.08       -0.22      1.74 o
  -3  14   5        1.08        1.63      1.87 o
  -2  14   5        3.01        4.35      2.87 o
  -1  14   5        8.82        9.77      3.70 o
   0  14   5       26.14       26.21      5.14 o
   1  14   5        1.26        4.24      3.14 o
   2  14   5        4.60       11.73      3.75 o
   3  14   5        1.99        2.18      2.52 o
   4  14   5        5.51        5.66      3.78 o
  -5  15   5        0.23        2.37      2.45 o
  -4  15   5        2.39        0.64      2.02 o
  -3  15   5        1.44        1.40      2.03 o
  -1  15   5        0.79        0.96      3.21 o
   0  15   5        4.06        3.28      2.83 o
   1  15   5        5.69        2.15      3.59 o
   2  15   5        0.43        1.63      3.70 o
 -13   0   6        5.18       17.04      3.46 o
 -12   0   6        0.10       -0.26      1.59 o
 -11   0   6       22.87       23.90      3.72 o
 -10   0   6       22.36       23.34      3.53 o
  -9   0   6      136.74      140.42      4.79 o
  -8   0   6      100.05      107.80      3.44 o
  -7   0   6      104.30      108.01      2.86 o
  -6   0   6     1349.94     1259.07     15.43 o
  -5   0   6      185.16      194.99      2.93 o
  -4   0   6        4.16        5.04      0.59 o
  -3   0   6       28.98       32.03      1.38 o
  -2   0   6     1697.11     1789.70     18.49 o
  -1   0   6       83.15       87.20      1.87 o
   0   0   6      429.99      481.40      7.32 o
   1   0   6        6.43        9.21      0.88 o
   2   0   6       40.70       44.17      1.55 o
   3   0   6       27.13       28.62      1.30 o
   4   0   6      141.15      131.49      3.79 o
   5   0   6       62.79       59.27      3.24 o
   6   0   6        0.38       -0.69      0.89 o
   7   0   6        8.23        4.41      1.42 o
   8   0   6       22.07       24.71      5.24 o
   9   0   6       18.01       14.37      3.32 o
  10   0   6        0.83       -0.98      2.36 o
 -13   1   6        0.02       -0.89      1.21 o
 -12   1   6        2.99        0.96      1.61 o
 -11   1   6       20.33       21.65      2.14 o
 -10   1   6        0.10       -0.90      0.90 o
  -9   1   6       43.14       45.39      2.46 o
  -8   1   6      221.99      220.73      3.63 o
  -7   1   6        9.58       10.26      0.85 o
  -6   1   6       57.79       50.89      1.16 o
  -5   1   6       30.18       34.31      0.88 o
  -4   1   6      132.10      146.44      1.66 o
  -3   1   6       22.62       21.02      0.72 o
  -2   1   6        1.03        0.21      0.28 o
  -1   1   6     1203.49     1258.45      9.96 o
   0   1   6      155.80      171.18      2.21 o
   1   1   6      367.68      379.92      4.37 o
   2   1   6      226.05      219.33      2.50 o
   3   1   6       56.82       54.73      1.20 o
   4   1   6       10.72       13.37      0.87 o
   5   1   6       68.24       69.49      1.98 o
   6   1   6       31.37       32.89      1.94 o
   7   1   6        3.49        4.00      1.25 o
   8   1   6        2.49        2.07      1.08 o
   9   1   6        6.85        7.34      1.64 o
  10   1   6        1.45        2.72      1.43 o
 -13   2   6        0.00        0.58      1.46 o
 -12   2   6        1.61        0.71      1.04 o
 -11   2   6       22.33       21.45      2.09 o
 -10   2   6        0.05       -0.10      0.82 o
  -9   2   6      136.59      123.32      3.08 o
  -8   2   6      244.38      246.54      4.33 o
  -7   2   6       10.36       11.09      0.95 o
  -6   2   6       44.63       47.89      1.20 o
  -5   2   6        0.00        0.21      0.32 o
  -4   2   6       67.52       72.62      1.30 o
  -3   2   6      160.02      183.94      2.17 o
  -2   2   6       87.58      106.38      1.53 o
  -1   2   6      264.68      258.66      3.29 o
   0   2   6      343.50      333.32      4.52 o
   1   2   6      432.39      412.68      4.22 o
   2   2   6        7.59        7.63      0.54 o
   3   2   6       10.07       10.09      0.64 o
   4   2   6        0.24        0.10      0.55 o
   5   2   6       29.93       31.92      1.66 o
   6   2   6        0.05        0.53      0.91 o
   7   2   6       26.05       27.04      2.14 o
   8   2   6        3.59        6.11      1.38 o
   9   2   6        1.05        0.93      1.28 o
  10   2   6        0.05        2.24      1.49 o
 -13   3   6        2.56        1.17      1.50 o
 -12   3   6        0.60        0.93      1.24 o
 -11   3   6       11.87        9.16      1.53 o
 -10   3   6       99.82      106.05      5.08 o
  -9   3   6       76.49       96.29      4.22 o
  -8   3   6        0.64        0.99      0.65 o
  -7   3   6       20.34       22.16      1.31 o
  -6   3   6        1.69        2.67      0.60 o
  -5   3   6       41.93       40.11      1.22 o
  -4   3   6        8.48        7.62      0.53 o
  -3   3   6      296.86      329.83      3.26 o
  -2   3   6      473.97      474.11      4.59 o
  -1   3   6        4.64        4.28      0.48 o
   0   3   6        0.80        2.33      0.51 o
   1   3   6        9.67        8.10      0.62 o
   2   3   6        0.03       -0.22      0.31 o
   3   3   6        3.82        3.53      0.76 o
   4   3   6        0.14        0.19      0.57 o
   5   3   6       30.99       34.77      1.87 o
   6   3   6       14.04       10.15      2.02 o
   7   3   6        1.86        1.79      1.20 o
   8   3   6       10.94       10.46      2.60 o
   9   3   6        0.00        0.67      1.73 o
  10   3   6        0.74        0.63      1.61 o
 -13   4   6        2.11        0.93      1.16 o
 -12   4   6        0.63        0.50      1.15 o
 -11   4   6        1.16        1.67      1.09 o
 -10   4   6        7.21        6.86      1.50 o
  -9   4   6       12.31       15.15      1.46 o
  -8   4   6        5.41        3.29      0.92 o
  -7   4   6       44.94       38.36      1.59 o
  -6   4   6        7.31       10.14      1.02 o
  -5   4   6       61.67       61.68      1.70 o
  -4   4   6      221.57      246.48      2.65 o
  -3   4   6      711.66      706.79      6.36 o
  -2   4   6      109.31      118.14      2.58 o
  -1   4   6      102.55       88.67      1.42 o
   0   4   6       13.08       12.88      0.69 o
   1   4   6        2.71        1.82      0.41 o
   2   4   6       56.07       52.78      1.35 o
   3   4   6        7.65        8.14      0.93 o
   4   4   6       11.15        8.34      1.20 o
   5   4   6        0.21       -0.62      0.62 o
   6   4   6       18.22       15.87      1.41 o
   7   4   6       36.93       43.53      4.11 o
   8   4   6        0.73       -0.33      1.70 o
   9   4   6        0.31        1.32      1.35 o
  10   4   6        0.07        1.81      1.49 o
 -13   5   6        2.61        3.68      3.77 o
 -12   5   6        6.82        3.48      3.41 o
 -11   5   6       28.12       38.61      5.89 o
 -10   5   6        9.50       13.14      2.75 o
  -9   5   6        0.11       -1.33      1.33 o
  -8   5   6        4.04        2.87      1.17 o
  -7   5   6      121.46       93.81      3.01 o
  -6   5   6       66.17       61.24      2.34 o
  -5   5   6       40.00       39.35      2.22 o
  -4   5   6       41.63       42.33      1.47 o
  -3   5   6      131.02      139.49      2.55 o
  -2   5   6      347.40      358.46      4.86 o
  -1   5   6      313.98      296.25      3.96 o
   0   5   6        1.88        1.22      0.38 o
   1   5   6      101.20      102.42      2.50 o
   2   5   6       73.34       73.60      1.79 o
   3   5   6       59.86       53.06      1.73 o
   4   5   6        9.57        9.38      0.97 o
   5   5   6        1.18        1.94      0.89 o
   6   5   6        0.07        1.23      0.88 o
   7   5   6        0.03        1.72      1.08 o
   8   5   6        0.15       -0.23      0.97 o
   9   5   6        0.00        1.79      1.18 o
 -12   6   6       18.76       16.66      4.72 o
 -11   6   6        6.51        4.77      3.41 o
 -10   6   6       23.16       21.71      4.53 o
  -9   6   6        6.43        3.98      1.74 o
  -8   6   6       24.35       20.89      2.14 o
  -7   6   6        1.36        0.00      0.88 o
  -6   6   6        8.56        6.20      1.10 o
  -5   6   6       24.49       23.34      1.63 o
  -4   6   6        0.89       -0.26      0.62 o
  -3   6   6       88.63       83.99      1.97 o
  -2   6   6       22.76       27.81      1.12 o
  -1   6   6        0.00        0.58      0.45 o
   0   6   6      208.33      194.32      2.98 o
   1   6   6       11.04       12.06      1.24 o
   2   6   6        1.76        1.98      0.70 o
   3   6   6       48.80       51.87      1.59 o
   4   6   6       18.60       12.43      1.23 o
   5   6   6       38.55       32.26      1.75 o
   6   6   6       25.36       21.94      1.62 o
   7   6   6        1.35        2.32      1.17 o
   8   6   6        0.02        0.95      1.12 o
   9   6   6        3.15        4.68      1.79 o
 -12   7   6        2.52       -0.81      2.80 o
 -11   7   6        3.23        0.82      2.78 o
 -10   7   6        7.19        4.51      2.93 o
  -9   7   6       11.01        9.47      2.30 o
  -8   7   6        0.33        2.84      2.33 o
  -7   7   6        5.40        5.02      1.23 o
  -6   7   6        8.10        9.64      1.23 o
  -5   7   6      213.37      196.44      4.45 o
  -4   7   6        1.38        0.83      0.67 o
  -3   7   6      150.26      139.66      3.10 o
  -2   7   6      606.34      583.26      6.99 o
  -1   7   6        1.34        0.80      0.48 o
   0   7   6       68.24       68.24      2.29 o
   1   7   6       15.98       15.56      1.57 o
   2   7   6        6.50        5.17      0.85 o
   3   7   6       10.33       10.99      1.20 o
   4   7   6        4.54        4.54      1.18 o
   5   7   6      119.52      104.24      2.87 o
   6   7   6        4.82        4.11      1.83 o
   7   7   6        5.85        5.83      1.37 o
   8   7   6        4.26        5.39      2.13 o
   9   7   6        1.51        3.00      1.56 o
 -12   8   6        1.82        2.24      2.05 o
 -11   8   6        1.07        0.11      2.66 o
 -10   8   6        1.95        0.01      2.48 o
  -9   8   6        1.48        3.21      2.70 o
  -8   8   6        5.51        1.58      2.30 o
  -7   8   6        0.15        0.23      1.07 o
  -6   8   6       36.93       30.83      2.38 o
  -5   8   6      100.07      104.05      4.32 o
  -4   8   6       41.22       36.83      1.91 o
  -3   8   6        1.84        2.19      0.69 o
  -2   8   6      109.14      101.53      2.38 o
  -1   8   6       40.14       43.71      2.31 o
   0   8   6       18.40       17.18      1.47 o
   1   8   6       50.30       50.22      2.30 o
   2   8   6       18.28       13.15      2.44 o
   3   8   6        2.00        1.85      0.93 o
   4   8   6       10.88       10.44      1.67 o
   5   8   6       35.38       30.01      2.67 o
   6   8   6        0.11        1.30      1.31 o
   7   8   6       22.89       25.10      4.17 o
   8   8   6        0.54        1.05      2.44 o
 -11   9   6        1.87        0.83      1.25 o
 -10   9   6        1.73        2.41      1.35 o
  -9   9   6        0.01       -0.13      0.95 o
  -8   9   6       15.42       10.60      3.52 o
  -7   9   6        1.77        0.00      1.90 o
  -6   9   6        6.75        9.42      1.65 o
  -5   9   6       55.55       55.75      2.60 o
  -4   9   6      139.63      140.57      2.99 o
  -3   9   6      190.19      195.09      3.92 o
  -2   9   6       81.54       79.99      2.04 o
  -1   9   6       12.85       13.52      1.30 o
   0   9   6        9.58        7.67      1.38 o
   1   9   6       25.64       29.20      1.89 o
   2   9   6       24.36       22.95      1.78 o
   3   9   6       15.70       12.62      1.71 o
   4   9   6        0.43        0.88      1.19 o
   5   9   6        0.02        2.31      1.31 o
   6   9   6        0.68        3.37      1.92 o
   7   9   6        4.39        4.53      3.56 o
   8   9   6        2.56        6.80      3.12 o
 -10  10   6        0.35        0.39      2.86 o
  -9  10   6        0.29        0.48      2.46 o
  -8  10   6        6.90        5.97      2.95 o
  -7  10   6        6.70        5.20      2.86 o
  -6  10   6        2.01        0.53      2.04 o
  -5  10   6        1.38        1.54      1.83 o
  -4  10   6        9.20        8.06      1.21 o
  -3  10   6       80.60       84.02      2.39 o
  -2  10   6       30.59       30.90      2.04 o
  -1  10   6        3.36        2.91      1.07 o
   0  10   6        1.46       -0.07      1.28 o
   1  10   6       21.33       21.30      2.71 o
   2  10   6       15.89       15.62      1.91 o
   3  10   6       24.92       25.29      4.31 o
   4  10   6        0.42        0.01      1.16 o
   5  10   6        0.00        0.97      2.07 o
   6  10   6        3.41        2.68      1.87 o
   7  10   6       15.49       16.05      3.00 o
 -10  11   6        2.10        4.04      3.50 o
  -9  11   6        1.82        1.44      3.00 o
  -8  11   6        8.53       11.09      4.01 o
  -7  11   6        0.48        0.30      2.50 o
  -6  11   6       27.29       27.51      3.61 o
  -5  11   6        7.37        5.13      2.32 o
  -4  11   6       16.28       19.01      2.91 o
  -3  11   6        9.21        9.64      1.72 o
  -2  11   6        3.17        1.71      1.27 o
  -1  11   6        2.01        1.50      1.27 o
   0  11   6        2.33        0.71      1.99 o
   1  11   6        2.84        2.03      1.67 o
   2  11   6        0.50       -0.51      1.20 o
   3  11   6        0.80        2.49      1.22 o
   4  11   6        1.28        1.96      1.40 o
   5  11   6        6.13        9.90      4.95 o
   6  11   6        0.16        0.98      1.57 o
  -9  12   6        0.20        4.01      3.33 o
  -8  12   6        0.03        1.06      2.77 o
  -7  12   6        0.27       -1.78      2.32 o
  -6  12   6       12.37       13.09      2.91 o
  -5  12   6       32.05       30.57      3.67 o
  -4  12   6        3.42        0.21      1.63 o
  -3  12   6        1.02        0.76      1.54 o
  -2  12   6        0.32        0.06      1.26 o
  -1  12   6       39.78       48.73      3.32 o
   0  12   6        0.04        3.23      1.91 o
   1  12   6        0.53       -1.30      3.71 o
   2  12   6        0.37        2.39      2.81 o
   3  12   6        8.36        9.66      3.14 o
   4  12   6        1.56        1.52      1.59 o
   5  12   6        2.59        4.26      2.06 o
  -8  13   6        0.56        0.60      2.98 o
  -7  13   6        4.18        6.09      2.50 o
  -6  13   6        5.70        4.58      2.31 o
  -5  13   6        6.76        6.16      2.34 o
  -4  13   6        2.21        7.58      2.36 o
  -3  13   6        0.85        0.71      1.84 o
  -2  13   6        2.87        3.62      1.59 o
  -1  13   6        1.60        1.16      1.40 o
   0  13   6        5.53        2.56      2.02 o
   1  13   6        0.69        3.58      2.94 o
   2  13   6        0.02       -1.42      2.13 o
   3  13   6        6.71       12.57      3.68 o
   4  13   6        2.66        8.86      3.10 o
  -6  14   6        2.55        2.04      2.11 o
  -5  14   6        4.21        5.51      2.49 o
  -4  14   6        0.05        0.92      1.97 o
  -3  14   6        7.32       10.71      2.69 o
  -2  14   6        0.12        5.71      2.21 o
  -1  14   6        9.54        7.93      2.43 o
   0  14   6        0.00        2.50      2.97 o
   1  14   6       24.60       32.05      5.70 o
   2  14   6        3.40       -1.68      2.42 o
   3  14   6        0.45        4.29      3.17 o
  -4  15   6        0.42       -1.01      2.20 o
  -3  15   6        0.04        0.24      2.46 o
  -2  15   6        0.74        0.06      3.18 o
  -1  15   6        1.03        0.54      3.09 o
   0  15   6        2.01        2.99      3.05 o
 -13   1   7        0.28        2.76      1.51 o
 -12   1   7       10.75       16.43      4.26 o
 -11   1   7        1.35        0.23      1.23 o
 -10   1   7       47.16       47.51      2.94 o
  -9   1   7        0.19        1.02      0.87 o
  -8   1   7      823.91      801.42      9.98 o
  -7   1   7       57.61       55.05      1.48 o
  -6   1   7      321.44      290.85      2.98 o
  -5   1   7        7.68        7.75      0.55 o
  -4   1   7       18.76       20.71      0.88 o
  -3   1   7      209.02      211.92      2.61 o
  -2   1   7        1.95        0.93      0.49 o
  -1   1   7      592.11      598.60      6.03 o
   0   1   7       83.72       86.90      1.68 o
   1   1   7      162.43      172.98      2.42 o
   2   1   7       70.56       71.46      1.70 o
   3   1   7       19.22       18.28      1.00 o
   4   1   7        4.54        5.46      0.84 o
   5   1   7       35.65       36.28      2.21 o
   6   1   7        0.00        1.02      1.00 o
   7   1   7        0.00        1.06      1.52 o
   8   1   7        2.15        2.06      1.29 o
   9   1   7        0.03       -1.43      1.43 o
  10   1   7        6.29        8.11      2.75 o
 -13   2   7        0.42        3.72      1.63 o
 -12   2   7        0.07       -0.46      2.38 o
 -11   2   7        0.03        0.61      0.91 o
 -10   2   7       51.24       45.84      2.62 o
  -9   2   7        3.27        3.59      0.99 o
  -8   2   7        8.19        8.66      1.05 o
  -7   2   7      130.78      131.37      2.68 o
  -6   2   7        5.82        6.59      0.63 o
  -5   2   7      271.49      258.60      2.98 o
  -4   2   7        4.84        2.72      0.47 o
  -3   2   7       97.72      121.13      1.87 o
  -2   2   7      439.97      452.65      4.81 o
  -1   2   7      298.28      293.82      3.80 o
   0   2   7        3.21        7.32      0.65 o
   1   2   7       40.10       41.55      1.13 o
   2   2   7       21.31       19.25      0.88 o
   3   2   7       14.00       16.89      1.07 o
   4   2   7        0.02       -0.02      0.51 o
   5   2   7       34.56       33.67      1.73 o
   6   2   7        1.45        1.08      1.48 o
   7   2   7        0.05        0.15      1.08 o
   8   2   7       11.51       13.56      3.43 o
   9   2   7        5.44        4.30      1.52 o
 -13   3   7        0.89       -0.03      1.33 o
 -12   3   7        1.28       -1.02      1.02 o
 -11   3   7        0.11        1.20      1.15 o
 -10   3   7       40.06       42.48      2.55 o
  -9   3   7       51.14       54.72      2.69 o
  -8   3   7       85.54       94.44      2.54 o
  -7   3   7       79.64       76.72      2.05 o
  -6   3   7       23.31       22.04      1.22 o
  -5   3   7       26.32       28.18      1.21 o
  -4   3   7      187.64      180.77      2.28 o
  -3   3   7       41.98       38.47      1.14 o
  -2   3   7       15.11       13.01      0.81 o
  -1   3   7       68.74       60.43      1.75 o
   0   3   7       30.69       28.69      1.07 o
   1   3   7       19.73       20.99      0.90 o
   2   3   7      119.63      117.98      2.85 o
   3   3   7      126.73      126.09      3.10 o
   4   3   7        0.84        1.25      0.72 o
   5   3   7        0.39        0.00      0.75 o
   6   3   7        1.14        1.75      1.16 o
   7   3   7        9.43        6.79      2.47 o
   8   3   7        2.30        1.76      1.31 o
   9   3   7        0.85        1.15      1.42 o
 -13   4   7        1.74        1.32      1.15 o
 -12   4   7        4.32        2.48      1.19 o
 -11   4   7        0.49       -0.62      0.95 o
 -10   4   7       17.66       15.76      3.14 o
  -9   4   7      137.63      132.14      3.38 o
  -8   4   7      200.67      174.08      3.47 o
  -7   4   7       57.38       53.83      2.65 o
  -6   4   7       11.85       11.87      0.90 o
  -5   4   7        2.99        3.26      0.56 o
  -4   4   7       48.61       50.43      1.34 o
  -3   4   7      110.94      116.25      1.55 o
  -2   4   7       10.34       11.02      0.75 o
  -1   4   7      163.70      171.26      2.43 o
   0   4   7       61.04       54.64      1.48 o
   1   4   7      258.92      247.40      3.78 o
   2   4   7      256.65      228.82      3.89 o
   3   4   7        8.97       10.73      1.10 o
   4   4   7       13.63       12.99      1.25 o
   5   4   7        0.01        0.04      0.71 o
   6   4   7        0.97        0.72      1.01 o
   7   4   7        2.74        3.88      1.55 o
   8   4   7        4.80        4.58      1.50 o
   9   4   7        0.13        0.74      1.39 o
 -13   5   7        0.84        0.95      3.13 o
 -12   5   7        3.23        4.00      3.32 o
 -11   5   7        1.92        1.06      2.36 o
 -10   5   7        2.28        1.12      2.47 o
  -9   5   7       50.14       47.57      6.51 o
  -8   5   7       29.57       36.52      2.71 o
  -7   5   7       40.06       34.23      2.17 o
  -6   5   7      125.20      111.83      3.25 o
  -5   5   7       15.83       17.02      1.34 o
  -4   5   7        0.25       -0.35      0.54 o
  -3   5   7       12.35       13.81      1.11 o
  -2   5   7       59.76       57.08      1.55 o
  -1   5   7       57.87       49.74      2.15 o
   0   5   7      582.87      564.49      8.37 o
   1   5   7        0.03       -0.20      0.57 o
   2   5   7       13.25       15.00      1.17 o
   3   5   7        1.14        1.23      0.70 o
   4   5   7        8.16        5.93      0.89 o
   5   5   7        0.17        0.09      0.85 o
   6   5   7       22.14       20.22      2.06 o
   7   5   7       12.35       10.12      1.66 o
   8   5   7        0.26        0.75      1.13 o
   9   5   7        0.32       -0.32      1.64 o
 -12   6   7        0.12       -2.65      2.65 o
 -11   6   7       31.79       35.96      6.01 o
 -10   6   7        6.10        8.76      3.27 o
  -9   6   7       29.72       26.13      4.81 o
  -8   6   7        2.96        3.47      1.33 o
  -7   6   7      106.33      101.19      3.75 o
  -6   6   7       17.66       14.59      1.47 o
  -5   6   7        8.00       11.27      1.35 o
  -4   6   7        5.55        3.69      0.77 o
  -3   6   7        0.29        0.50      0.56 o
  -2   6   7       90.18       97.05      3.35 o
  -1   6   7      262.79      239.53      3.89 o
   0   6   7       39.43       39.51      2.41 o
   1   6   7       13.21        9.60      1.63 o
   2   6   7        1.91        1.30      0.71 o
   3   6   7       31.62       28.33      1.59 o
   4   6   7        1.48        1.09      0.81 o
   5   6   7       15.59       19.25      1.83 o
   6   6   7        1.60        1.26      1.07 o
   7   6   7        0.01        1.08      1.19 o
   8   6   7        0.80        1.53      2.20 o
   9   6   7        0.01        2.30      3.09 o
 -12   7   7        1.70       -0.78      3.14 o
 -11   7   7        5.87       11.50      4.01 o
 -10   7   7       16.79       10.38      3.56 o
  -9   7   7        7.37        5.56      2.92 o
  -8   7   7       30.60       27.65      2.55 o
  -7   7   7       18.98       19.80      2.77 o
  -6   7   7        5.17        4.78      0.91 o
  -5   7   7       52.99       54.91      2.14 o
  -4   7   7      120.68      115.05      4.21 o
  -3   7   7       11.47       11.27      1.37 o
  -2   7   7      715.15      704.10      9.16 o
  -1   7   7      410.55      438.74      7.26 o
   0   7   7       26.41       29.11      1.83 o
   1   7   7        1.34        1.98      0.77 o
   2   7   7        0.22       -0.72      0.72 o
   3   7   7       19.68       19.78      1.76 o
   4   7   7       12.59       12.29      1.12 o
   5   7   7        1.59        2.31      0.95 o
   6   7   7        5.81        6.28      2.03 o
   7   7   7        4.52        4.63      1.27 o
   8   7   7        9.07        9.89      4.72 o
 -12   8   7        1.64        4.49      3.56 o
 -11   8   7       26.56       24.79      5.67 o
 -10   8   7        0.59        2.85      3.07 o
  -9   8   7       11.65       11.86      3.82 o
  -8   8   7        2.28        3.16      2.35 o
  -7   8   7       12.71        6.77      1.61 o
  -6   8   7        1.44        0.95      0.96 o
  -5   8   7       32.80       32.28      1.97 o
  -4   8   7       78.24       77.33      4.01 o
  -3   8   7       10.80       12.82      1.42 o
  -2   8   7        0.54       -0.26      0.68 o
  -1   8   7      117.32      120.59      3.94 o
   0   8   7        0.10        1.08      0.94 o
   1   8   7       16.79       17.44      1.86 o
   2   8   7        2.20        0.92      0.82 o
   3   8   7       36.70       26.58      2.33 o
   4   8   7        5.04        5.30      1.81 o
   5   8   7        2.79        2.87      1.40 o
   6   8   7        6.76        3.92      1.80 o
   7   8   7        0.01        0.78      3.12 o
   8   8   7        0.01        0.08      2.83 o
 -11   9   7        2.68        3.02      1.55 o
 -10   9   7        6.46        7.17      1.94 o
  -9   9   7        6.38       10.21      3.52 o
  -8   9   7        1.34        4.19      2.77 o
  -7   9   7        5.73        4.37      2.57 o
  -6   9   7       12.47        6.21      2.77 o
  -5   9   7       12.24       10.71      1.51 o
  -4   9   7       33.16       34.36      2.19 o
  -3   9   7        3.17        2.65      0.89 o
  -2   9   7       31.88       31.36      2.06 o
  -1   9   7       30.67       33.60      3.06 o
   0   9   7        0.49        1.21      1.23 o
   1   9   7       41.04       39.80      3.17 o
   2   9   7        0.03       -0.40      2.05 o
   3   9   7        0.17        1.81      1.07 o
   4   9   7        0.01        0.08      1.44 o
   5   9   7        8.54        9.61      1.80 o
   6   9   7        1.02        4.08      2.02 o
   7   9   7        0.02       -0.68      2.80 o
 -10  10   7        0.67        2.05      3.10 o
  -9  10   7        1.15       -0.24      2.46 o
  -8  10   7        0.00       -1.59      2.20 o
  -7  10   7        0.83        1.78      1.81 o
  -6  10   7        9.58        6.00      2.12 o
  -5  10   7       13.52       15.15      2.63 o
  -4  10   7      126.82      133.12      6.09 o
  -3  10   7       22.38       22.66      2.50 o
  -2  10   7        1.21        3.14      1.27 o
  -1  10   7        0.95       -1.13      1.68 o
   0  10   7        3.72        2.20      1.45 o
   1  10   7        0.02       -1.24      1.24 o
   2  10   7        1.22        1.31      1.92 o
   3  10   7        0.42       -0.39      0.98 o
   4  10   7        1.42        1.26      1.38 o
   5  10   7        3.27        4.11      1.98 o
   6  10   7        2.15        6.49      2.27 o
 -10  11   7        0.86        2.22      3.48 o
  -9  11   7        0.09        4.08      3.18 o
  -8  11   7        2.23        2.51      2.68 o
  -7  11   7        1.63       -0.83      1.86 o
  -6  11   7        0.26       -0.66      1.68 o
  -5  11   7       13.86       16.20      3.01 o
  -4  11   7        3.59        4.77      2.01 o
  -3  11   7        4.97        4.23      1.58 o
  -2  11   7       10.03       13.36      1.97 o
  -1  11   7        2.68        3.28      1.79 o
   0  11   7        0.95        0.88      2.43 o
   1  11   7        2.64        3.00      1.81 o
   2  11   7        1.06        0.17      1.46 o
   3  11   7        2.38        0.27      1.28 o
   4  11   7        3.22        3.76      1.61 o
   5  11   7        0.00       -1.03      1.62 o
   6  11   7       12.32       20.13      3.84 o
  -9  12   7        0.01        3.26      3.09 o
  -8  12   7        0.68        0.20      2.12 o
  -7  12   7        2.02        0.19      2.24 o
  -6  12   7        1.07       -0.90      1.73 o
  -5  12   7       11.64       14.30      2.92 o
  -4  12   7        2.11        1.02      1.75 o
  -3  12   7        0.00       -0.11      1.63 o
  -2  12   7        4.32        5.39      1.64 o
  -1  12   7        2.01        4.75      1.96 o
   0  12   7        0.00       -1.59      1.59 o
   1  12   7        0.09       -0.06      1.46 o
   2  12   7        0.63        0.92      1.73 o
   3  12   7        0.00       -1.49      1.49 o
   4  12   7        1.36        1.41      1.17 o
   5  12   7        1.51        0.48      2.56 o
  -7  13   7        4.14        5.61      2.44 o
  -6  13   7        3.80        2.45      3.24 o
  -5  13   7        0.93       -1.95      2.07 o
  -4  13   7        5.16        6.72      2.49 o
  -3  13   7        1.43        3.18      2.30 o
  -2  13   7        8.59        8.27      2.02 o
  -1  13   7        0.12        0.74      1.98 o
   0  13   7       11.21       16.11      2.83 o
   1  13   7        2.83        6.83      2.28 o
   2  13   7        2.06        4.95      2.82 o
   3  13   7        2.32        4.04      2.55 o
  -6  14   7        0.18        1.29      2.20 o
  -5  14   7        0.66       -1.82      1.90 o
  -4  14   7        0.20        2.13      2.66 o
  -3  14   7        4.25        6.20      2.39 o
  -2  14   7        0.33       -1.43      1.83 o
  -1  14   7        0.50        0.08      2.70 o
   0  14   7        3.96        5.51      3.27 o
   1  14   7        0.00       -0.01      2.85 o
   2  14   7        1.20        5.82      3.06 o
 -13   0   8        0.01        1.33      1.89 o
 -12   0   8        1.87        2.66      2.24 o
 -11   0   8        0.33        0.10      1.71 o
 -10   0   8       31.33       36.36      4.28 o
  -9   0   8      103.69      109.81      6.04 o
  -8   0   8      107.17      113.37      3.10 o
  -7   0   8      439.21      438.94      6.84 o
  -6   0   8      222.64      220.09      4.19 o
  -5   0   8      323.02      302.43      4.53 o
  -4   0   8        0.67        0.39      0.75 o
  -3   0   8      172.75      178.34      4.00 o
  -2   0   8      230.79      257.11      5.03 o
  -1   0   8      917.94      989.59     14.20 o
   0   0   8      319.48      320.88      5.97 o
   1   0   8        0.04       -0.17      0.52 o
   2   0   8       60.35       65.81      2.74 o
   3   0   8       26.25       26.35      1.96 o
   4   0   8      130.80      126.75      4.74 o
   5   0   8        7.56        7.22      2.95 o
   6   0   8        1.60        1.28      1.41 o
   7   0   8        0.22        0.14      3.79 o
   8   0   8        1.62        1.46      2.16 o
   9   0   8        8.17        8.60      2.52 o
 -13   1   8        1.16        1.57      2.02 o
 -12   1   8        1.13        4.10      1.59 o
 -11   1   8        2.92        3.95      1.71 o
 -10   1   8        2.62        2.95      1.18 o
  -9   1   8       52.49       47.64      2.78 o
  -8   1   8       80.98       81.45      2.21 o
  -7   1   8     1030.89      990.39      9.03 o
  -6   1   8      364.34      353.40      3.99 o
  -5   1   8        1.59        0.73      0.49 o
  -4   1   8       13.25       13.49      0.79 o
  -3   1   8       23.04       22.67      1.13 o
  -2   1   8       18.78       13.23      0.84 o
  -1   1   8       10.36       11.03      0.86 o
   0   1   8      356.43      355.89      4.53 o
   1   1   8       90.32       94.88      1.93 o
   2   1   8       50.25       47.22      1.63 o
   3   1   8       39.81       40.63      1.72 o
   4   1   8        1.97        2.97      0.99 o
   5   1   8        5.59        8.81      1.36 o
   6   1   8        3.30        5.31      1.32 o
   7   1   8        0.06       -0.15      1.04 o
   8   1   8        0.01       -0.01      1.23 o
   9   1   8        0.22        1.98      1.80 o
 -13   2   8        1.53        4.53      1.74 o
 -12   2   8        4.57        3.63      1.46 o
 -11   2   8        0.26       -0.50      0.96 o
 -10   2   8       18.14       20.96      2.05 o
  -9   2   8        5.80        4.33      1.78 o
  -8   2   8       29.28       30.48      1.73 o
  -7   2   8      174.80      172.20      3.17 o
  -6   2   8        0.09        0.62      0.51 o
  -5   2   8      655.64      624.71      6.13 o
  -4   2   8       22.98       24.06      1.00 o
  -3   2   8       86.01       93.93      1.83 o
  -2   2   8      105.67      120.04      2.09 o
  -1   2   8       32.11       37.44      1.44 o
   0   2   8       39.22       38.02      1.30 o
   1   2   8      353.60      360.86      4.11 o
   2   2   8      111.89      110.01      2.14 o
   3   2   8       43.39       41.66      1.81 o
   4   2   8        0.91        0.98      0.66 o
   5   2   8        8.38        6.80      1.31 o
   6   2   8        1.65        1.52      1.31 o
   7   2   8        3.53        3.52      1.54 o
   8   2   8        0.03       -0.55      1.29 o
   9   2   8        1.89        1.98      2.04 o
 -13   3   8        2.64        2.40      1.47 o
 -12   3   8        0.14       -0.03      1.18 o
 -11   3   8        0.24        1.19      1.09 o
 -10   3   8       17.50       19.21      1.92 o
  -9   3   8       30.67       33.96      2.51 o
  -8   3   8       14.54       17.10      1.65 o
  -7   3   8       53.72       54.55      1.70 o
  -6   3   8       53.22       44.06      1.98 o
  -5   3   8      370.47      332.19      4.23 o
  -4   3   8       82.15       70.97      1.51 o
  -3   3   8       16.19       17.79      1.11 o
  -2   3   8        3.51        3.69      0.61 o
  -1   3   8        1.14        2.05      0.55 o
   0   3   8       61.43       64.78      1.54 o
   1   3   8      146.18      139.56      2.55 o
   2   3   8        1.78        1.99      0.68 o
   3   3   8        5.53        4.40      0.90 o
   4   3   8        0.03        0.08      0.73 o
   5   3   8        5.80        4.62      1.30 o
   6   3   8        5.76        5.62      1.49 o
   7   3   8        5.63        4.57      1.54 o
   8   3   8        0.46       -0.21      1.29 o
   9   3   8        0.12        1.59      1.48 o
 -13   4   8       11.77       13.54      1.84 o
 -12   4   8        0.18        1.21      1.09 o
 -11   4   8       17.10       15.05      1.81 o
 -10   4   8        8.84        6.26      1.28 o
  -9   4   8        5.65        6.42      1.23 o
  -8   4   8       37.99       32.38      2.39 o
  -7   4   8        0.17       -0.06      0.49 o
  -6   4   8       41.57       35.54      1.77 o
  -5   4   8       18.52       21.95      1.61 o
  -4   4   8       71.55       66.33      1.61 o
  -3   4   8       90.00       85.53      1.63 o
  -2   4   8       29.64       29.76      1.32 o
  -1   4   8       13.46       15.37      0.97 o
   0   4   8       34.94       33.61      1.44 o
   1   4   8      111.92      105.85      2.80 o
   2   4   8       13.49       12.17      1.12 o
   3   4   8        0.53        0.70      0.72 o
   4   4   8        2.45        2.91      0.85 o
   5   4   8        1.02        0.89      2.19 o
   6   4   8        0.37        1.65      1.14 o
   7   4   8       10.18        7.42      1.63 o
   8   4   8        1.30        0.34      1.18 o
 -13   5   8        4.42        4.02      3.77 o
 -12   5   8        0.92        0.39      3.02 o
 -11   5   8        0.12        3.09      2.80 o
 -10   5   8       11.90        9.39      3.36 o
  -9   5   8        5.38        4.05      2.42 o
  -8   5   8       24.13       21.98      2.24 o
  -7   5   8        1.42        0.86      0.79 o
  -6   5   8        0.40       -0.01      0.85 o
  -5   5   8        2.28        1.25      0.71 o
  -4   5   8       91.69       83.96      2.42 o
  -3   5   8       16.69       19.70      1.33 o
  -2   5   8      128.93      113.41      3.13 o
  -1   5   8      572.25      542.90      7.30 o
   0   5   8      556.77      512.56      7.33 o
   1   5   8       16.50       15.83      2.26 o
   2   5   8        1.57        0.83      0.65 o
   3   5   8        1.24        1.62      0.68 o
   4   5   8       17.07       17.41      1.56 o
   5   5   8       10.70       11.21      1.46 o
   6   5   8        9.91        8.35      1.55 o
   7   5   8        0.45        1.12      1.14 o
   8   5   8        1.11        2.79      1.22 o
 -12   6   8        1.34        4.68      3.63 o
 -11   6   8        1.50       -0.74      2.75 o
 -10   6   8        4.77        5.43      3.14 o
  -9   6   8        0.63       -0.18      2.05 o
  -8   6   8       14.68       16.87      5.26 o
  -7   6   8       34.53       28.48      2.12 o
  -6   6   8      100.80       92.38      2.78 o
  -5   6   8        1.32        0.99      0.70 o
  -4   6   8       83.15       90.12      2.58 o
  -3   6   8      106.63      108.38      3.35 o
  -2   6   8      103.18       99.32      2.94 o
  -1   6   8       85.55       86.70      2.55 o
   0   6   8       53.81       49.39      2.48 o
   1   6   8       67.62       67.21      4.99 o
   2   6   8        1.85        1.77      0.77 o
   3   6   8        5.13        2.82      0.91 o
   4   6   8       16.05       16.86      1.54 o
   5   6   8        9.99       11.88      2.91 o
   6   6   8        0.15        1.58      1.08 o
   7   6   8        0.01        1.39      1.08 o
   8   6   8        2.04        1.66      1.22 o
 -12   7   8       12.66       19.25      5.19 o
 -11   7   8        1.02        1.07      3.00 o
 -10   7   8       11.40       10.61      3.69 o
  -9   7   8        1.85        2.96      2.68 o
  -8   7   8        0.16       -1.26      1.26 o
  -7   7   8        1.17        0.09      1.11 o
  -6   7   8       53.58       48.22      2.71 o
  -5   7   8       27.59       24.79      1.69 o
  -4   7   8       12.32       10.27      1.18 o
  -3   7   8      219.76      220.79      5.73 o
  -2   7   8      182.24      176.73      4.18 o
  -1   7   8       10.19        9.39      1.82 o
   0   7   8        0.00        0.52      0.67 o
   1   7   8       10.32        9.45      1.90 o
   2   7   8        4.35        5.10      1.40 o
   3   7   8        0.89        1.09      1.50 o
   4   7   8       17.31       15.47      1.67 o
   5   7   8        0.94        1.24      0.90 o
   6   7   8        1.37        1.22      1.36 o
   7   7   8        2.31        4.79      1.33 o
 -11   8   8        9.10       20.45      5.08 o
 -10   8   8        0.03       -1.00      2.47 o
  -9   8   8        0.97        1.17      2.41 o
  -8   8   8        0.30        0.56      1.72 o
  -7   8   8        0.69        0.09      1.14 o
  -6   8   8        7.43        7.67      2.76 o
  -5   8   8       52.49       55.60      2.81 o
  -4   8   8       46.95       49.34      3.23 o
  -3   8   8        8.40        8.11      1.32 o
  -2   8   8       48.49       39.26      3.41 o
  -1   8   8        0.29        3.70      2.47 o
   0   8   8       18.75       18.96      3.64 o
   1   8   8        0.35        0.31      1.07 o
   2   8   8        0.23       -0.02      1.40 o
   3   8   8        0.73       -0.17      1.34 o
   4   8   8       11.81       12.54      2.42 o
   5   8   8        3.77        5.20      1.92 o
   6   8   8        1.13        2.72      2.02 o
   7   8   8        7.37        8.74      2.84 o
 -11   9   8       11.15       14.97      4.96 o
 -10   9   8        6.02       12.03      4.29 o
  -9   9   8        2.40        2.00      2.94 o
  -8   9   8        0.07        1.59      1.77 o
  -7   9   8        0.41        2.51      1.64 o
  -6   9   8        1.17        0.57      1.98 o
  -5   9   8        0.13        2.38      1.57 o
  -4   9   8       76.87       79.76      3.59 o
  -3   9   8       47.41       49.86      3.17 o
  -2   9   8        9.06        8.93      2.19 o
  -1   9   8       13.33       14.29      3.53 o
   0   9   8       10.29       13.76      2.37 o
   1   9   8        3.75        3.05      3.85 o
   2   9   8        5.48        2.93      1.18 o
   3   9   8        0.78        2.11      1.16 o
   4   9   8        0.04       -0.88      1.47 o
   5   9   8        1.57        3.03      1.83 o
   6   9   8       11.09       15.08      2.69 o
 -10  10   8        0.12       -0.07      2.59 o
  -9  10   8        0.09        0.56      2.03 o
  -8  10   8       11.08       13.50      5.45 o
  -7  10   8        3.30        2.56      1.82 o
  -6  10   8        0.14        1.01      1.63 o
  -5  10   8        0.00        0.76      1.54 o
  -4  10   8       11.28       11.59      2.46 o
  -3  10   8        4.09        4.84      2.04 o
  -2  10   8        1.39       -1.14      1.51 o
  -1  10   8        2.84        3.47      1.78 o
   0  10   8       23.15       26.31      2.95 o
   1  10   8        0.01        1.40      1.82 o
   2  10   8        5.51        3.89      1.74 o
   3  10   8        0.14       -0.87      0.87 o
   4  10   8        0.90        1.09      1.25 o
   5  10   8        0.07        3.00      3.14 o
   6  10   8        3.66        2.57      3.59 o
  -9  11   8        0.63        0.44      1.98 o
  -8  11   8        0.16        0.46      2.04 o
  -7  11   8        1.87        4.86      2.21 o
  -6  11   8        1.07       -0.06      1.72 o
  -5  11   8        0.67        1.03      1.80 o
  -4  11   8        2.24       -0.19      1.60 o
  -3  11   8        6.65        6.06      2.86 o
  -2  11   8        0.21        1.54      1.33 o
  -1  11   8        2.67        1.50      2.95 o
   0  11   8        0.13       -0.46      1.56 o
   1  11   8        0.91        2.59      3.92 o
   2  11   8        8.28        8.80      3.39 o
   3  11   8        2.48        6.11      3.87 o
   4  11   8        2.68        2.88      2.10 o
   5  11   8       13.58       27.47      3.63 o
  -8  12   8        0.00        1.55      2.18 o
  -7  12   8        0.00        1.06      2.01 o
  -6  12   8        0.02       -0.80      1.85 o
  -5  12   8        2.14        3.81      2.20 o
  -4  12   8        3.21        6.90      2.41 o
  -3  12   8        7.96        8.34      2.42 o
  -2  12   8       17.23       22.51      3.03 o
  -1  12   8        3.71        4.75      2.37 o
   0  12   8        1.61       -0.08      1.64 o
   1  12   8        0.03        0.11      1.53 o
   2  12   8        8.72        7.60      2.40 o
   3  12   8        0.62        1.73      2.25 o
   4  12   8        0.36       -0.59      1.40 o
  -7  13   8        0.99        0.02      2.10 o
  -6  13   8        0.00        3.06      2.08 o
  -5  13   8        1.69        1.60      2.23 o
  -4  13   8       10.46        3.88      2.26 o
  -3  13   8        6.87        8.43      2.52 o
  -2  13   8        2.72        1.36      2.01 o
  -1  13   8        3.19        0.96      1.90 o
   0  13   8        0.04        0.28      1.84 o
   1  13   8        0.19        0.34      1.99 o
   2  13   8        2.45        0.84      2.54 o
  -5  14   8        0.06       -0.36      2.18 o
  -4  14   8        5.50        7.30      4.94 o
  -3  14   8        0.38       -1.22      1.95 o
  -2  14   8        1.34       -2.56      3.08 o
  -1  14   8        1.94       -0.30      2.01 o
   0  14   8        2.01        1.57      2.15 o
 -13   1   9        6.27        6.57      1.77 o
 -12   1   9        3.80        4.05      4.00 o
 -11   1   9        6.71        5.90      3.65 o
 -10   1   9        0.07       -0.35      1.39 o
  -9   1   9       69.98       63.95      2.45 o
  -8   1   9        5.32        5.24      1.09 o
  -7   1   9      408.31      398.15      4.73 o
  -6   1   9      502.51      478.32      5.75 o
  -5   1   9       35.72       34.37      1.34 o
  -4   1   9       76.06       61.51      1.75 o
  -3   1   9        7.62        8.70      0.87 o
  -2   1   9        0.73        1.12      0.57 o
  -1   1   9       36.75       33.96      2.00 o
   0   1   9       18.91       20.85      1.20 o
   1   1   9        0.87        0.68      0.55 o
   2   1   9       10.34        8.97      1.13 o
   3   1   9      197.34      199.79      4.73 o
   4   1   9       34.51       33.90      2.25 o
   5   1   9        0.89        2.01      1.22 o
   6   1   9        1.43        1.20      1.15 o
   7   1   9        0.07        2.31      1.26 o
   8   1   9        0.41        1.21      1.41 o
 -13   2   9        4.67        5.17      1.75 o
 -12   2   9        3.55        4.89      2.13 o
 -11   2   9        3.02        2.74      1.97 o
 -10   2   9       12.25       16.94      1.64 o
  -9   2   9       37.27       38.63      2.92 o
  -8   2   9       25.37       23.99      1.80 o
  -7   2   9       75.11       79.73      2.17 o
  -6   2   9      100.86       95.67      2.14 o
  -5   2   9      171.32      152.59      2.44 o
  -4   2   9       87.64       98.83      2.55 o
  -3   2   9       26.86       26.05      1.38 o
  -2   2   9       45.33       46.61      1.54 o
  -1   2   9        0.70        0.62      0.87 o
   0   2   9       57.58       55.07      1.66 o
   1   2   9        6.33        8.17      0.87 o
   2   2   9       91.61       90.65      2.38 o
   3   2   9       40.85       40.74      2.07 o
   4   2   9        4.05        3.36      1.10 o
   5   2   9       28.28       38.43      2.48 o
   6   2   9        9.51        7.23      1.70 o
   7   2   9        1.12        2.38      1.42 o
   8   2   9        0.16        3.51      1.69 o
 -13   3   9        6.82        8.75      2.30 o
 -12   3   9        5.16        5.21      1.88 o
 -11   3   9        6.79        7.91      1.64 o
 -10   3   9        0.85        0.26      1.03 o
  -9   3   9       12.96       15.19      1.53 o
  -8   3   9       40.48       37.81      2.18 o
  -7   3   9       20.08       18.80      1.34 o
  -6   3   9       96.50       83.07      2.20 o
  -5   3   9      455.69      459.44      5.45 o
  -4   3   9       58.70       57.49      1.47 o
  -3   3   9        5.22        3.11      0.67 o
  -2   3   9        2.77        3.52      0.64 o
  -1   3   9       12.89       11.75      0.94 o
   0   3   9       10.60        8.54      0.89 o
   1   3   9      758.17      719.93     10.01 o
   2   3   9      216.52      214.46      4.04 o
   3   3   9        0.34        1.03      0.76 o
   4   3   9        7.48        6.50      1.19 o
   5   3   9       17.18       19.61      2.28 o
   6   3   9        1.47        1.90      1.52 o
   7   3   9        1.58        5.22      1.63 o
   8   3   9        3.42        0.79      1.43 o
 -13   4   9        0.51        0.68      2.19 o
 -12   4   9        0.26        0.27      1.26 o
 -11   4   9        0.33       -0.16      1.03 o
 -10   4   9        4.10        3.07      1.11 o
  -9   4   9        1.12        0.78      0.83 o
  -8   4   9        7.55        5.92      1.28 o
  -7   4   9       32.57       32.72      1.84 o
  -6   4   9      115.33       99.35      2.18 o
  -5   4   9       19.79       19.48      1.13 o
  -4   4   9      243.54      244.69      4.52 o
  -3   4   9      191.52      193.23      3.59 o
  -2   4   9       31.11       32.51      1.51 o
  -1   4   9      212.78      207.47      3.56 o
   0   4   9       58.63       52.61      4.00 o
   1   4   9       42.35       42.53      2.42 o
   2   4   9      194.85      194.25      4.29 o
   3   4   9       22.23       22.30      1.69 o
   4   4   9        4.73        4.05      1.20 o
   5   4   9        2.37        1.89      1.09 o
   6   4   9        0.27        1.81      1.21 o
   7   4   9        1.89        1.92      1.67 o
   8   4   9        0.86        0.90      1.30 o
 -12   5   9        1.36        6.72      3.76 o
 -11   5   9        4.37        2.93      2.72 o
 -10   5   9        0.00       -0.25      2.06 o
  -9   5   9       15.79       12.15      2.46 o
  -8   5   9       64.55       59.09     10.21 o
  -7   5   9       16.68       15.54      2.26 o
  -6   5   9       20.16       18.45      1.63 o
  -5   5   9       17.01       15.85      1.38 o
  -4   5   9        3.27        3.78      0.86 o
  -3   5   9       21.61       23.82      2.41 o
  -2   5   9       28.43       30.17      1.39 o
  -1   5   9      474.56      453.65      6.04 o
   0   5   9       25.87       30.17      1.70 o
   1   5   9        6.08        6.40      0.93 o
   2   5   9        0.23        1.32      0.86 o
   3   5   9       14.74       18.28      2.69 o
   4   5   9       12.07       11.18      1.41 o
   5   5   9        0.01        0.17      1.03 o
   6   5   9        3.11        1.42      1.63 o
   7   5   9        0.02        0.26      1.86 o
 -12   6   9        4.39        1.43      3.19 o
 -11   6   9        4.48        1.85      2.83 o
 -10   6   9        9.75        3.39      3.03 o
  -9   6   9        0.00       -0.98      1.58 o
  -8   6   9       39.30       42.59      4.04 o
  -7   6   9       11.27        6.37      1.95 o
  -6   6   9        2.44        1.63      1.08 o
  -5   6   9        8.90        8.90      1.13 o
  -4   6   9       30.52       27.65      2.25 o
  -3   6   9       16.87       13.34      1.61 o
  -2   6   9       36.28       38.63      2.47 o
  -1   6   9        0.86        0.79      0.55 o
   0   6   9       72.77       64.59      6.48 o
   1   6   9        4.63        5.21      2.09 o
   2   6   9        0.11        0.17      0.72 o
   3   6   9       13.11        9.87      2.21 o
   4   6   9        4.94        4.69      2.15 o
   5   6   9        1.64        3.06      1.18 o
   6   6   9        0.04       -0.61      1.22 o
   7   6   9        0.01       -0.23      2.01 o
 -12   7   9        8.07       11.55      4.22 o
 -11   7   9        0.12       -2.49      2.49 o
 -10   7   9        9.70       13.02      2.79 o
  -9   7   9        0.02        0.14      1.77 o
  -8   7   9       24.15       25.77      4.98 o
  -7   7   9       19.91       15.76      2.22 o
  -6   7   9        6.15        9.03      2.05 o
  -5   7   9       25.84       21.07      1.90 o
  -4   7   9        0.64        2.50      1.10 o
  -3   7   9        4.17        3.60      1.10 o
  -2   7   9        0.24        1.78      2.44 o
  -1   7   9        6.18        9.80      2.90 o
   0   7   9       36.08       47.52      4.06 o
   1   7   9        0.72        0.95      1.15 o
   2   7   9        0.23       -0.65      2.29 o
   3   7   9        0.40        2.66      2.29 o
   4   7   9        0.29        0.02      0.78 o
   5   7   9        1.30        2.71      0.99 o
   6   7   9        2.25        2.54      1.08 o
   7   7   9        0.60        2.31      1.05 o
 -11   8   9        3.28        1.63      3.38 o
 -10   8   9        7.90        7.60      2.67 o
  -9   8   9        0.04        2.57      1.90 o
  -8   8   9       12.80       11.81      2.62 o
  -7   8   9       25.60       28.97      3.37 o
  -6   8   9       28.10       24.87      2.57 o
  -5   8   9       27.69       31.18      3.26 o
  -4   8   9        0.00        0.58      0.97 o
  -3   8   9       37.07       36.23      2.80 o
  -2   8   9        3.49       -1.21      2.22 o
  -1   8   9        9.13       12.58      3.48 o
   0   8   9        0.27        3.41      2.60 o
   1   8   9       23.03       28.92      2.96 o
   2   8   9       10.45       13.44      2.57 o
   3   8   9        0.88        1.44      1.64 o
   4   8   9        2.56        1.72      1.77 o
   5   8   9        1.40        4.76      2.01 o
   6   8   9        0.17        3.95      2.21 o
 -11   9   9       11.10       14.15      3.94 o
 -10   9   9        0.01        2.80      3.39 o
  -9   9   9        0.03        4.24      2.19 o
  -8   9   9        2.49        0.51      1.72 o
  -7   9   9        0.52        1.25      1.94 o
  -6   9   9        0.11        0.90      1.61 o
  -5   9   9       10.95       13.12      3.53 o
  -4   9   9       30.38       32.86      5.24 o
  -3   9   9        1.83        1.03      1.73 o
  -2   9   9       32.36       26.62      4.54 o
  -1   9   9       27.24       25.77      4.62 o
   0   9   9        0.35       -2.15      2.15 o
   1   9   9        1.21        0.00      2.57 o
   2   9   9        2.52        1.08      2.56 o
   3   9   9        0.56        1.73      1.78 o
   4   9   9        1.17        0.22      1.79 o
   5   9   9        1.15        0.17      1.74 o
   6   9   9        2.42        1.87      2.03 o
 -10  10   9       19.86       30.41     11.87 o
  -9  10   9       17.63       18.40      3.45 o
  -8  10   9        2.70        2.41      2.06 o
  -7  10   9        1.55        0.58      2.26 o
  -6  10   9        1.99        1.23      3.29 o
  -5  10   9        0.01        0.36      1.60 o
  -4  10   9       25.95       29.84      6.07 o
  -3  10   9        6.04        3.45      1.94 o
  -2  10   9        0.99        2.34      2.72 o
  -1  10   9       21.57       23.60      4.28 o
   0  10   9       47.80       46.13      5.48 o
   1  10   9        0.90       -2.07      2.27 o
   2  10   9        3.29        0.69      2.55 o
   3  10   9        4.31       -0.73      2.55 o
   4  10   9        2.14       -0.43      1.88 o
   5  10   9        4.13        7.11      2.27 o
  -9  11   9       11.00       16.37      4.60 o
  -8  11   9        0.84        0.17      1.91 o
  -7  11   9        0.01        2.31      2.05 o
  -6  11   9        3.47        3.49      2.22 o
  -5  11   9        0.45        2.31      2.06 o
  -4  11   9        0.81       -0.89      1.77 o
  -3  11   9       17.00       16.39      3.00 o
  -2  11   9       67.01       72.30      7.34 o
  -1  11   9        0.01        0.69      2.91 o
   0  11   9        2.56        1.12      2.70 o
   1  11   9        3.75       -1.17      2.63 o
   2  11   9        1.50        1.29      2.81 o
   3  11   9        1.63       -0.70      2.45 o
   4  11   9        0.48        2.01      2.87 o
  -8  12   9        4.00        6.63      2.57 o
  -7  12   9        0.98        3.00      2.27 o
  -6  12   9        0.78        0.38      1.98 o
  -5  12   9        1.15        0.58      2.15 o
  -4  12   9        1.39        4.63      2.05 o
  -3  12   9       12.75        9.24      4.31 o
  -2  12   9        3.55        3.65      3.30 o
  -1  12   9        0.48        0.27      2.93 o
   0  12   9        0.22       -2.07      2.82 o
   1  12   9        0.68        2.30      2.87 o
   2  12   9        0.26       -1.23      2.77 o
  -6  13   9        3.91        6.28      2.72 o
  -5  13   9        0.12       -0.71      2.04 o
  -4  13   9        1.75        2.94      2.28 o
  -3  13   9        0.93       -0.46      3.17 o
  -2  13   9        3.05        2.29      3.13 o
  -1  13   9        3.37        7.19      3.61 o
   0  13   9        2.91        3.65      3.25 o
   1  13   9        0.85       -2.65      2.65 o
 -13   0  10        2.35        2.33      1.96 o
 -12   0  10        7.11       16.19      3.65 o
 -11   0  10        9.02       16.57      3.21 o
 -10   0  10        8.49        8.53      2.67 o
  -9   0  10       39.85       43.98      4.71 o
  -8   0  10       41.34       46.16      6.11 o
  -7   0  10       59.67       55.40      2.55 o
  -6   0  10       89.81       83.07      3.09 o
  -5   0  10       88.72       77.86      2.90 o
  -4   0  10       79.27       79.02      2.90 o
  -3   0  10       83.38       76.30      2.80 o
  -2   0  10        5.27        2.51      1.01 o
  -1   0  10       11.52       13.97      1.56 o
   0   0  10        0.00       -0.34      0.70 o
   1   0  10        0.04       -0.37      0.73 o
   2   0  10       81.13       76.44      3.80 o
   3   0  10      114.01      118.21      4.93 o
   4   0  10      108.68      104.89      4.88 o
   5   0  10        0.20       -0.56      1.61 o
   6   0  10       13.05       10.98      3.41 o
   7   0  10        1.07        1.56      1.87 o
 -13   1  10        0.14        4.70      1.48 o
 -12   1  10        3.50       -0.79      2.10 o
 -11   1  10        0.01        1.64      1.31 o
 -10   1  10        6.98       10.69      3.32 o
  -9   1  10        1.23        2.47      1.00 o
  -8   1  10       14.01       12.14      2.20 o
  -7   1  10        2.24        3.25      1.09 o
  -6   1  10       87.37       83.07      2.01 o
  -5   1  10      111.43       98.89      2.29 o
  -4   1  10        6.31        5.11      0.83 o
  -3   1  10       33.64       31.60      1.49 o
  -2   1  10        1.62        1.56      0.63 o
  -1   1  10        0.20        0.53      0.59 o
   0   1  10        0.18       -0.21      0.52 o
   1   1  10        5.26        4.64      0.73 o
   2   1  10      145.58      146.06      3.70 o
   3   1  10       99.50      104.85      4.53 o
   4   1  10       14.63       17.58      2.46 o
   5   1  10       16.54       13.65      1.71 o
   6   1  10        2.81        3.26      1.34 o
   7   1  10        0.20        0.73      1.26 o
 -13   2  10        0.22        0.24      1.33 o
 -12   2  10        3.64        5.13      1.77 o
 -11   2  10        0.86        1.14      1.18 o
 -10   2  10        0.18        1.90      1.22 o
  -9   2  10        9.18       10.53      1.42 o
  -8   2  10       11.07       11.16      1.55 o
  -7   2  10       44.66       47.06      2.30 o
  -6   2  10        1.36        0.79      0.58 o
  -5   2  10      421.97      383.22      4.78 o
  -4   2  10      193.42      164.91      2.97 o
  -3   2  10        0.62        0.89      0.61 o
  -2   2  10        0.01       -0.41      0.54 o
  -1   2  10       17.49       15.67      1.08 o
   0   2  10        0.16       -0.03      0.76 o
   1   2  10        0.93        0.64      0.85 o
   2   2  10       62.68       61.52      2.23 o
   3   2  10       10.27        9.06      1.69 o
   4   2  10        0.23        0.88      1.03 o
   5   2  10       23.45       23.30      2.43 o
   6   2  10       11.06        9.85      1.84 o
   7   2  10        0.02        1.10      1.46 o
 -13   3  10        2.87        2.02      1.82 o
 -12   3  10        0.32       -0.96      1.16 o
 -11   3  10        0.00        0.80      1.02 o
 -10   3  10       13.34       19.83      1.84 o
  -9   3  10        0.25        1.43      0.94 o
  -8   3  10       37.10       40.63      2.29 o
  -7   3  10      159.68      152.43      3.67 o
  -6   3  10      212.31      215.91      3.71 o
  -5   3  10      380.89      370.75      4.82 o
  -4   3  10       28.52       26.01      1.37 o
  -3   3  10        7.63        8.91      1.00 o
  -2   3  10       12.73       12.47      1.65 o
  -1   3  10       42.06       44.03      1.72 o
   0   3  10      352.03      352.61      7.36 o
   1   3  10      102.63       98.27      2.43 o
   2   3  10        9.60       11.01      1.16 o
   3   3  10        0.95        2.37      1.15 o
   4   3  10        7.05        5.01      1.31 o
   5   3  10        1.02        1.53      1.17 o
   6   3  10        0.09       -1.07      1.07 o
   7   3  10        1.33        3.08      1.56 o
 -12   4  10        0.07        0.63      1.45 o
 -11   4  10       27.43       34.68      3.79 o
 -10   4  10        0.53        1.81      1.01 o
  -9   4  10        0.68        0.18      0.86 o
  -8   4  10       11.26        9.79      1.26 o
  -7   4  10       35.66       34.67      1.95 o
  -6   4  10       73.10       79.92      2.15 o
  -5   4  10        1.29        1.71      0.56 o
  -4   4  10      204.84      184.52      3.86 o
  -3   4  10       75.62       75.78      2.10 o
  -2   4  10        5.50        3.06      0.96 o
  -1   4  10       82.79       74.22      2.39 o
   0   4  10        1.22        1.07      0.97 o
   1   4  10       16.32       14.76      1.55 o
   2   4  10        0.80        0.80      0.78 o
   3   4  10        0.40        2.89      1.07 o
   4   4  10        0.00        1.51      1.06 o
   5   4  10        2.15        2.75      1.28 o
   6   4  10        0.47        2.21      1.17 o
   7   4  10        5.71        6.54      1.56 o
 -12   5  10       15.83       21.31      3.54 o
 -11   5  10       11.92       10.28      2.63 o
 -10   5  10        0.01        0.75      1.74 o
  -9   5  10       24.18       26.82      3.32 o
  -8   5  10        1.74        1.98      2.78 o
  -7   5  10        4.96        2.66      1.51 o
  -6   5  10       27.49       24.25      3.82 o
  -5   5  10        4.25        3.38      0.98 o
  -4   5  10      276.84      277.03      4.86 o
  -3   5  10      310.22      292.28     13.05 o
  -2   5  10       20.77       24.84      1.36 o
  -1   5  10       11.23        9.93      1.27 o
   0   5  10        3.17        3.53      1.42 o
   1   5  10       14.34       15.58      1.44 o
   2   5  10        3.89        3.42      1.02 o
   3   5  10        2.06        0.76      1.09 o
   4   5  10        1.46        2.36      1.14 o
   5   5  10        0.51        0.05      1.08 o
   6   5  10        5.41        7.22      1.55 o
   7   5  10        0.87        2.32      1.38 o
 -12   6  10        2.02        4.76      2.58 o
 -11   6  10        0.00        1.11      3.35 o
 -10   6  10        0.02        1.11      1.88 o
  -9   6  10        1.62        3.15      1.98 o
  -8   6  10        2.32        0.71      1.53 o
  -7   6  10       12.82       13.57      2.45 o
  -6   6  10       16.16       11.49      4.48 o
  -5   6  10        8.26        6.17      1.27 o
  -4   6  10        3.82        7.29      1.48 o
  -3   6  10       61.32       66.01      7.56 o
  -2   6  10      121.65      128.07      7.39 o
  -1   6  10        5.30        6.03      3.52 o
   0   6  10        5.35        6.88      1.58 o
   1   6  10        1.60        1.61      0.80 o
   2   6  10       26.53       29.56      2.04 o
   3   6  10       12.29       12.45      2.29 o
   4   6  10        1.36        1.61      1.20 o
   5   6  10        0.15        0.70      1.06 o
   6   6  10        1.31        1.42      1.24 o
 -11   7  10        0.38        2.13      2.54 o
 -10   7  10        0.02       -1.76      1.79 o
  -9   7  10        1.94        4.56      2.04 o
  -8   7  10        1.10       -1.04      1.51 o
  -7   7  10        8.35        6.33      1.63 o
  -6   7  10        0.02        0.89      1.70 o
  -5   7  10        1.79        1.40      1.34 o
  -4   7  10       23.25       24.89      2.12 o
  -3   7  10        0.19       -2.27      2.27 o
  -2   7  10        5.29       12.10      3.48 o
  -1   7  10       53.67       51.21      5.65 o
   0   7  10       38.16       40.47      3.43 o
   1   7  10        0.17        0.86      1.48 o
   2   7  10        0.93        0.90      1.55 o
   3   7  10        0.72       -1.07      1.62 o
   4   7  10        3.09        4.22      1.04 o
   5   7  10        4.20        7.30      1.30 o
   6   7  10        0.81        4.03      1.18 o
 -11   8  10        2.64        2.60      2.45 o
 -10   8  10       12.67       15.38      3.17 o
  -9   8  10        6.33        4.13      2.24 o
  -8   8  10        2.80        5.63      2.25 o
  -7   8  10       21.70       25.65      3.40 o
  -6   8  10        3.16        0.75      1.54 o
  -5   8  10        2.37        1.25      2.61 o
  -4   8  10        0.91       -0.97      1.48 o
  -3   8  10        3.13        1.17      2.83 o
  -2   8  10        3.18        6.34      3.04 o
  -1   8  10       18.73       20.11      4.15 o
   0   8  10       37.28       42.99      5.51 o
   1   8  10       36.41       38.52      5.03 o
   2   8  10        3.04        3.90      1.97 o
   3   8  10        0.08        3.15      1.82 o
   4   8  10        3.60        3.23      1.96 o
   5   8  10        1.17        2.65      2.96 o
 -10   9  10        0.97        2.49      2.34 o
  -9   9  10        1.77       -1.60      1.84 o
  -8   9  10        1.44        1.52      1.95 o
  -7   9  10        0.19       -1.49      1.49 o
  -6   9  10       10.28        8.50      2.37 o
  -5   9  10        7.27        7.36      3.25 o
  -4   9  10       22.35       20.65      3.14 o
  -3   9  10        2.50        1.40      2.37 o
  -2   9  10        0.56        4.69      3.00 o
  -1   9  10        6.15        3.25      3.16 o
   0   9  10        3.34       -0.72      2.31 o
   1   9  10        0.04       -0.82      2.66 o
   2   9  10        5.97        3.47      2.84 o
   3   9  10        1.19        1.13      1.83 o
   4   9  10        0.42        2.32      1.90 o
   5   9  10        2.39        6.35      3.25 o
  -9  10  10        1.76        1.04      2.16 o
  -8  10  10        1.87        2.61      2.26 o
  -7  10  10        0.15        0.83      1.88 o
  -6  10  10        3.22        2.63      2.05 o
  -5  10  10        0.45       -1.58      1.58 o
  -4  10  10       15.45       18.16      3.08 o
  -3  10  10        0.09        1.50      2.95 o
  -2  10  10        0.68       -0.33      2.79 o
  -1  10  10       18.94       13.32      3.84 o
   0  10  10        3.05        1.58      2.90 o
   1  10  10        0.08        0.14      2.67 o
   2  10  10        0.13       -0.04      2.59 o
   3  10  10        0.06       -1.15      2.59 o
   4  10  10        0.97        1.37      2.47 o
  -8  11  10        1.21       -0.44      1.90 o
  -7  11  10        6.66        6.10      2.66 o
  -6  11  10        3.29        2.02      2.20 o
  -5  11  10        3.64        1.66      1.97 o
  -4  11  10        2.34        4.40      2.25 o
  -3  11  10        0.01       -2.77      2.77 o
  -2  11  10        0.18        4.58      3.31 o
  -1  11  10        0.45        0.10      2.86 o
   0  11  10        0.52       -0.32      3.01 o
   1  11  10        0.25       -0.07      2.72 o
   2  11  10        0.04       -0.89      2.63 o
   3  11  10        4.84        7.87      3.20 o
  -7  12  10        0.00       -0.60      2.16 o
  -6  12  10        4.82        6.29      3.68 o
  -5  12  10        0.63        1.19      2.63 o
  -4  12  10        1.19        0.75      1.91 o
  -3  12  10        2.39        1.18      3.20 o
  -2  12  10        0.82       -0.59      2.83 o
  -1  12  10        4.04       -0.46      2.76 o
   0  12  10        4.45        4.53      3.40 o
   1  12  10        0.54       -0.29      2.91 o
  -5  13  10        1.13        0.83      2.34 o
  -4  13  10        1.22        1.31      2.11 o
  -3  13  10        0.02       -0.64      3.15 o
  -2  13  10        0.00        1.68      3.39 o
  -1  13  10        9.19        8.12      3.96 o
 -13   1  11        1.60        3.14      2.00 o
 -12   1  11        2.84        1.81      4.14 o
 -11   1  11        0.53        0.05      1.32 o
 -10   1  11        0.07       -0.33      1.27 o
  -9   1  11        9.41       10.63      2.92 o
  -8   1  11        0.05       -0.64      0.87 o
  -7   1  11       16.78       16.54      1.76 o
  -6   1  11       30.28       32.27      1.99 o
  -5   1  11       21.40       24.59      1.93 o
  -4   1  11       85.45       75.13      2.08 o
  -3   1  11       32.35       28.62      1.49 o
  -2   1  11       48.43       44.55      1.82 o
  -1   1  11        2.61        1.90      0.70 o
   0   1  11       10.39       11.98      1.09 o
   1   1  11        6.69        5.77      1.40 o
   2   1  11      143.72      134.61      3.73 o
   3   1  11        0.00       -0.14      1.03 o
   4   1  11       80.26       84.14      3.77 o
   5   1  11        5.88        4.49      1.49 o
   6   1  11        1.23        1.83      1.34 o
   7   1  11        0.03        0.91      2.05 o
 -12   2  11        3.29        5.72      1.82 o
 -11   2  11        0.65        3.12      2.47 o
 -10   2  11       16.51       22.74      2.48 o
  -9   2  11        3.83        6.37      1.22 o
  -8   2  11        6.07        4.30      1.06 o
  -7   2  11       43.85       44.52      2.63 o
  -6   2  11       23.84       25.71      2.14 o
  -5   2  11       14.82       13.72      1.50 o
  -4   2  11       92.51       78.43      2.11 o
  -3   2  11       59.43       54.45      2.13 o
  -2   2  11        0.00       -0.06      0.55 o
  -1   2  11        6.59        6.26      0.87 o
   0   2  11      108.35      110.82      2.83 o
   1   2  11        0.07        1.78      1.00 o
   2   2  11        4.19        4.46      0.97 o
   3   2  11       77.23       74.08      2.91 o
   4   2  11       34.76       34.70      2.45 o
   5   2  11        8.63        5.81      2.50 o
   6   2  11        0.94        1.87      1.38 o
 -12   3  11        1.91        3.43      1.75 o
 -11   3  11        3.14        4.00      1.39 o
 -10   3  11        1.77        2.58      1.10 o
  -9   3  11       18.55       20.42      2.29 o
  -8   3  11        0.25       -0.34      0.84 o
  -7   3  11       58.09       55.50      2.50 o
  -6   3  11       83.24       79.87      2.71 o
  -5   3  11       29.60       26.38      2.33 o
  -4   3  11        6.40        3.46      1.28 o
  -3   3  11       17.27       18.88      1.28 o
  -2   3  11       12.04       13.44      1.23 o
  -1   3  11        0.63        0.89      1.67 o
   0   3  11       52.28       56.63      2.23 o
   1   3  11        0.43        0.19      0.86 o
   2   3  11        4.18        2.90      1.22 o
   3   3  11        0.78        0.67      1.18 o
   4   3  11        3.69        4.80      1.41 o
   5   3  11        0.35        0.43      1.42 o
   6   3  11        3.61        2.63      1.43 o
 -12   4  11        0.02        1.11      1.24 o
 -11   4  11        5.38        4.99      1.38 o
 -10   4  11        0.69        1.88      1.06 o
  -9   4  11        0.01       -0.52      0.88 o
  -8   4  11        3.06        2.90      0.96 o
  -7   4  11        2.91        1.42      0.91 o
  -6   4  11      148.11      142.51      3.55 o
  -5   4  11       26.66       22.86      1.71 o
  -4   4  11        3.89        2.29      1.03 o
  -3   4  11      113.02      112.21      5.77 o
  -2   4  11       84.33       87.97      5.25 o
  -1   4  11        0.12       -0.08      0.90 o
   0   4  11        4.79        4.61      1.27 o
   1   4  11       39.19       37.21      2.27 o
   2   4  11        7.46        8.33      1.79 o
   3   4  11        4.42        5.13      1.56 o
   4   4  11        5.28        6.51      1.48 o
   5   4  11        8.86        7.92      1.77 o
   6   4  11        8.54       10.80      1.84 o
 -12   5  11        2.52        3.66      2.37 o
 -11   5  11        1.68        5.28      2.44 o
 -10   5  11        3.97        0.91      1.91 o
  -9   5  11       12.86       15.44      2.82 o
  -8   5  11       11.97       17.03      2.75 o
  -7   5  11        0.27        0.88      0.78 o
  -6   5  11        6.40        8.21      1.15 o
  -5   5  11        5.58        6.38      2.12 o
  -4   5  11      296.35      297.70      6.40 o
  -3   5  11        3.86        1.46      1.73 o
  -2   5  11        2.50        4.74      1.68 o
  -1   5  11        1.79        1.78      0.98 o
   0   5  11        2.55        4.70      1.15 o
   1   5  11       31.24       32.58      2.22 o
   2   5  11        3.27        6.81      1.87 o
   3   5  11       14.20       12.98      1.77 o
   4   5  11        0.19        0.43      1.19 o
   5   5  11        0.48        2.23      1.52 o
   6   5  11        1.13        2.60      1.33 o
 -11   6  11        4.92        3.64      2.21 o
 -10   6  11        3.21        2.04      2.15 o
  -9   6  11        5.04        4.59      2.12 o
  -8   6  11        5.66        5.80      2.07 o
  -7   6  11        6.25        3.70      1.95 o
  -6   6  11       40.70       38.11      6.53 o
  -5   6  11        4.43        3.44      1.85 o
  -4   6  11        0.72       -0.26      1.21 o
  -3   6  11       42.07       45.88      5.43 o
  -2   6  11       31.49       26.63      4.47 o
  -1   6  11       15.43       13.31      3.72 o
   0   6  11        1.18        0.29      0.74 o
   1   6  11        1.98        1.52      1.80 o
   2   6  11       10.06       14.07      2.98 o
   3   6  11       32.04       33.16      2.43 o
   4   6  11        0.58        0.28      1.01 o
   5   6  11        0.70        2.01      1.22 o
 -11   7  11       17.37       20.53      3.42 o
 -10   7  11       13.17       16.04      3.14 o
  -9   7  11        2.06        0.78      1.98 o
  -8   7  11       11.77       15.68      4.64 o
  -7   7  11        5.75        4.66      4.25 o
  -6   7  11        0.37        0.19      1.23 o
  -5   7  11        0.00        0.73      1.21 o
  -4   7  11        0.51        3.49      2.67 o
  -3   7  11       39.06       50.34      5.92 o
  -2   7  11      183.36      192.73      9.57 o
  -1   7  11        2.11        3.64      3.11 o
   0   7  11        9.08       10.26      3.51 o
   1   7  11        1.81        4.80      1.95 o
   2   7  11        1.22        2.10      1.80 o
   3   7  11        1.61        6.94      2.22 o
   4   7  11        1.36        2.94      2.06 o
   5   7  11        1.49        2.26      1.16 o
 -10   8  11        6.93       12.72      3.07 o
  -9   8  11        0.01       -0.70      1.99 o
  -8   8  11        0.84        0.01      1.94 o
  -7   8  11        0.85       -0.70      1.82 o
  -6   8  11        4.79        4.01      2.05 o
  -5   8  11        0.00        0.38      1.69 o
  -4   8  11        0.31       -2.17      2.59 o
  -3   8  11       24.21       19.43      4.43 o
  -2   8  11       10.29        6.67      3.54 o
  -1   8  11       32.62       29.04      4.83 o
   0   8  11        0.61        6.35      3.29 o
   1   8  11       34.16       37.16      5.30 o
   2   8  11        1.14        4.68      2.02 o
   3   8  11        5.11        6.09      2.21 o
   4   8  11        1.04        4.06      2.08 o
 -10   9  11        0.38        1.82      2.46 o
  -9   9  11        1.32        5.44      2.57 o
  -8   9  11        1.04        0.32      1.84 o
  -7   9  11        1.66        0.58      2.76 o
  -6   9  11        3.88        6.58      2.40 o
  -5   9  11        8.36        5.29      2.84 o
  -4   9  11        0.64        0.27      2.61 o
  -3   9  11       13.42       12.57      3.93 o
  -2   9  11        0.19        3.11      3.16 o
  -1   9  11       22.50       29.29      4.87 o
   0   9  11        4.54        0.63      2.86 o
   1   9  11        0.02        1.44      3.06 o
   2   9  11        1.91        4.76      3.16 o
   3   9  11        0.09        5.56      3.07 o
   4   9  11        1.38        3.87      2.21 o
  -9  10  11        9.97       11.30      3.18 o
  -8  10  11        4.36        6.05      2.83 o
  -7  10  11        2.05        1.62      2.05 o
  -6  10  11        0.07        1.97      1.91 o
  -5  10  11        3.46        2.40      1.98 o
  -4  10  11        0.91       -0.12      3.23 o
  -3  10  11        0.13        0.85      3.13 o
  -2  10  11        1.88        5.60      3.69 o
  -1  10  11        0.22       -0.19      3.09 o
   0  10  11       25.56       29.54      5.21 o
   1  10  11       23.98       34.51      5.41 o
   2  10  11        1.99        3.28      3.21 o
   3  10  11        0.41        1.04      2.73 o
  -8  11  11        0.29       -0.85      2.39 o
  -7  11  11        0.81        2.88      2.42 o
  -6  11  11        0.06        1.93      2.04 o
  -5  11  11        3.14        2.97      3.72 o
  -4  11  11        0.06       -1.65      3.01 o
  -3  11  11       18.19       22.56      5.10 o
  -2  11  11        0.69       -2.52      2.64 o
  -1  11  11        0.33       -0.07      3.01 o
   0  11  11        0.53       -0.28      3.04 o
   1  11  11        0.00        1.71      3.05 o
  -6  12  11        1.40        0.44      2.28 o
  -5  12  11        3.63        2.23      3.75 o
  -4  12  11        0.70        3.36      3.76 o
  -3  12  11        5.30       -0.06      3.56 o
  -2  12  11        2.51        2.12      3.43 o
  -1  12  11        0.23        1.17      3.34 o
   0  12  11        3.26        1.05      3.27 o
 -12   0  12       11.28       11.57      2.97 o
 -11   0  12        0.65        2.48      2.16 o
 -10   0  12        2.26       -1.38      1.74 o
  -9   0  12        0.63        1.36      1.88 o
  -8   0  12       69.86       80.97      5.61 o
  -7   0  12       14.05       15.77      2.23 o
  -6   0  12        3.71        1.33      1.43 o
  -5   0  12        4.48        6.10      1.80 o
  -4   0  12      292.31      298.95      7.71 o
  -3   0  12        4.75        3.06      1.20 o
  -2   0  12       89.31       86.27      3.31 o
  -1   0  12        0.00        0.69      0.95 o
   0   0  12        7.65        8.95      3.11 o
   1   0  12       42.90       43.19      4.59 o
   2   0  12       51.57       61.33      9.18 o
   3   0  12       30.95       28.89      3.37 o
   4   0  12       15.28       21.09      3.10 o
   5   0  12       39.31       37.60      5.58 o
   6   0  12        0.15        0.03      1.82 o
 -12   1  12        4.21        3.27      1.44 o
 -11   1  12        2.41        3.69      1.96 o
 -10   1  12       15.77       18.35      2.49 o
  -9   1  12        7.70        7.01      2.65 o
  -8   1  12       24.35       25.26      2.28 o
  -7   1  12       11.33       11.76      1.73 o
  -6   1  12       79.41       79.83      3.16 o
  -5   1  12       92.91       91.13      2.99 o
  -4   1  12       14.26       16.49      1.63 o
  -3   1  12       33.86       25.37      1.68 o
  -2   1  12       12.66       11.18      1.11 o
  -1   1  12        5.55        7.14      1.12 o
   0   1  12        7.29        6.30      1.06 o
   1   1  12       13.67       19.10      1.95 o
   2   1  12        6.91        6.68      1.40 o
   3   1  12        5.27        4.61      1.35 o
   4   1  12       16.25       14.82      1.93 o
   5   1  12        0.01        2.13      1.31 o
   6   1  12        0.57        0.70      1.28 o
 -12   2  12        2.12        1.10      1.60 o
 -11   2  12        7.35       13.11      4.16 o
 -10   2  12        3.44        3.78      1.45 o
  -9   2  12        0.01        0.40      0.90 o
  -8   2  12        2.06        3.21      1.05 o
  -7   2  12        1.86        2.46      1.02 o
  -6   2  12        0.00       -0.19      1.13 o
  -5   2  12        1.69        1.17      1.38 o
  -4   2  12       19.66       15.07      1.35 o
  -3   2  12        0.00        0.58      0.79 o
  -2   2  12       31.03       36.69      1.95 o
  -1   2  12        0.00       -0.96      0.98 o
   0   2  12       14.56       15.84      1.64 o
   1   2  12       15.74       14.78      1.66 o
   2   2  12        0.78        0.83      1.07 o
   3   2  12        5.18        4.73      1.36 o
   4   2  12        0.24        1.90      1.24 o
   5   2  12        0.42        4.35      1.80 o
   6   2  12        3.67        8.12      3.49 o
 -12   3  12        2.07        2.12      1.39 o
 -11   3  12        8.89        7.74      1.75 o
 -10   3  12        1.27       -0.51      1.00 o
  -9   3  12        0.15        0.40      0.91 o
  -8   3  12        7.23        4.86      1.22 o
  -7   3  12        7.08        6.94      1.34 o
  -6   3  12        9.65        8.63      2.07 o
  -5   3  12       13.84       12.30      1.89 o
  -4   3  12       33.32       35.68      2.19 o
  -3   3  12       24.36       24.29      1.64 o
  -2   3  12        5.82        6.60      1.19 o
  -1   3  12        1.75        2.03      0.91 o
   0   3  12        1.00        0.77      0.89 o
   1   3  12        0.05        0.68      1.04 o
   2   3  12        1.92        1.98      1.24 o
   3   3  12        1.95        1.56      1.32 o
   4   3  12        1.85        3.08      1.44 o
   5   3  12        8.56        5.63      1.62 o
 -12   4  12        0.12        2.06      1.60 o
 -11   4  12        2.08        1.28      1.96 o
 -10   4  12       36.35       42.89      2.46 o
  -9   4  12       11.43       15.81      2.09 o
  -8   4  12        0.08        1.88      1.02 o
  -7   4  12        0.05       -0.43      0.84 o
  -6   4  12        0.98        0.89      0.99 o
  -5   4  12       68.87       64.61      3.38 o
  -4   4  12       12.38       14.01      1.65 o
  -3   4  12       67.67       61.21      4.75 o
  -2   4  12       26.04       27.84      2.14 o
  -1   4  12       12.81       16.20      2.98 o
   0   4  12       15.12       15.83      1.81 o
   1   4  12       11.25       10.43      1.63 o
   2   4  12        0.98        1.47      1.08 o
   3   4  12        6.58        8.94      1.61 o
   4   4  12        4.26        8.64      1.64 o
   5   4  12        1.20        3.32      1.29 o
 -11   5  12        0.29        2.36      2.23 o
 -10   5  12        7.30        8.12      2.52 o
  -9   5  12        1.01        1.61      3.38 o
  -8   5  12        3.39        0.53      1.86 o
  -7   5  12        0.00        0.04      0.76 o
  -6   5  12        2.98        2.73      2.47 o
  -5   5  12       50.77       47.04      2.59 o
  -4   5  12       14.54       13.20      3.02 o
  -3   5  12        8.77        7.29      1.45 o
  -2   5  12        8.71        9.70      2.74 o
  -1   5  12       13.75       16.54      3.18 o
   0   5  12        0.48        1.31      1.01 o
   1   5  12        5.27        5.18      1.78 o
   2   5  12        3.05        4.18      2.19 o
   3   5  12        0.76        2.07      1.13 o
   4   5  12        0.42        0.82      1.13 o
   5   5  12        5.73        7.59      1.62 o
 -11   6  12        1.11        0.68      2.18 o
 -10   6  12        8.44        7.08      2.98 o
  -9   6  12        0.36       -1.80      1.82 o
  -8   6  12        4.85        8.59      2.49 o
  -7   6  12        5.07        0.27      2.89 o
  -6   6  12       15.86        8.57      2.34 o
  -5   6  12       17.18       27.62      4.70 o
  -4   6  12       30.07       20.47      4.29 o
  -3   6  12       15.06       18.67      3.91 o
  -2   6  12       48.90       57.87      6.30 o
  -1   6  12       76.09       73.61      6.04 o
   0   6  12        0.03        0.71      0.87 o
   1   6  12        7.69        8.48      1.34 o
   2   6  12        9.44       13.15      1.65 o
   3   6  12        2.37        2.98      1.21 o
   4   6  12        3.47        5.01      1.34 o
 -10   7  12        7.09        5.65      2.55 o
  -9   7  12        2.92        5.00      2.54 o
  -8   7  12        1.31        3.70      2.17 o
  -7   7  12       10.30       10.89      4.76 o
  -6   7  12        0.20        2.47      1.87 o
  -5   7  12        0.67       -2.51      2.51 o
  -4   7  12       10.25       10.52      3.53 o
  -3   7  12       15.67       11.63      3.77 o
  -2   7  12       16.66       22.60      4.58 o
  -1   7  12        4.25        4.12      3.24 o
   0   7  12       17.14       19.30      4.36 o
   1   7  12       11.13       13.38      4.02 o
   2   7  12        0.20        3.17      2.03 o
   3   7  12        1.61        2.33      2.04 o
   4   7  12        3.47        5.56      2.32 o
 -10   8  12        1.06        2.24      2.40 o
  -9   8  12        0.21        1.25      2.22 o
  -8   8  12        2.85        8.06      2.88 o
  -7   8  12        0.57        4.00      2.26 o
  -6   8  12        0.29       -0.02      1.70 o
  -5   8  12        0.09       -0.67      3.04 o
  -4   8  12        2.75        4.55      3.34 o
  -3   8  12        6.45        2.43      3.14 o
  -2   8  12        5.81        2.03      3.03 o
  -1   8  12       13.74       25.37      4.80 o
   0   8  12        0.49       -2.64      2.64 o
   1   8  12       14.04       10.24      3.85 o
   2   8  12        9.58        6.43      3.31 o
   3   8  12        0.12        0.90      1.91 o
  -9   9  12        0.35        3.65      2.59 o
  -8   9  12        0.94        0.00      2.14 o
  -7   9  12        0.06        2.21      2.18 o
  -6   9  12        4.51        3.64      2.27 o
  -5   9  12        0.67        0.06      3.19 o
  -4   9  12        0.66        4.87      3.44 o
  -3   9  12        0.01       -0.03      3.08 o
  -2   9  12       10.03       14.89      4.01 o
  -1   9  12       27.06       29.00      5.37 o
   0   9  12        7.38       11.57      4.16 o
   1   9  12        0.43       -0.98      2.76 o
   2   9  12        0.49       -1.80      2.61 o
  -8  10  12        5.34        9.03      2.83 o
  -7  10  12        0.10        3.41      2.46 o
  -6  10  12        0.01       -0.60      3.06 o
  -5  10  12       10.45        8.78      4.31 o
  -4  10  12        9.15        6.18      3.88 o
  -3  10  12        0.13       -2.82      2.82 o
  -2  10  12        1.19        0.42      3.17 o
  -1  10  12        3.85       10.70      4.06 o
   0  10  12        1.74        1.64      3.09 o
   1  10  12        0.24        1.27      3.31 o
  -6  11  12        0.10       -1.80      2.34 o
  -5  11  12        2.96        7.53      4.17 o
  -4  11  12        2.68       -2.42      3.12 o
  -3  11  12        0.02       -0.41      3.11 o
  -2  11  12        0.44       -2.03      3.15 o
  -1  11  12        0.53       -2.59      2.59 o
   0  11  12        2.65        0.69      3.37 o
 -12   1  13        0.42        2.51      1.62 o
 -11   1  13        5.52        4.71      1.68 o
 -10   1  13        9.67       11.63      2.12 o
  -9   1  13        0.76        3.67      1.63 o
  -8   1  13        4.94        6.45      1.80 o
  -7   1  13       12.47       13.21      2.00 o
  -6   1  13       39.69       48.15      3.00 o
  -5   1  13       22.68       23.34      2.68 o
  -4   1  13       30.09       33.52      2.24 o
  -3   1  13       21.07       17.42      2.56 o
  -2   1  13        6.24        7.44      1.64 o
  -1   1  13       49.14       46.95      4.11 o
   0   1  13        1.81        0.85      1.07 o
   1   1  13       18.83       17.60      1.87 o
   2   1  13        0.21        1.26      1.55 o
   3   1  13       21.95       17.64      2.00 o
   4   1  13        0.00        2.24      1.33 o
   5   1  13        2.48        4.39      2.11 o
 -12   2  13        0.08        1.00      1.51 o
 -11   2  13        4.75        3.17      3.17 o
 -10   2  13        2.30        2.51      1.54 o
  -9   2  13       35.54       38.49      3.32 o
  -8   2  13       19.08       17.95      2.39 o
  -7   2  13       14.99       13.74      1.87 o
  -6   2  13       20.79       23.23      2.21 o
  -5   2  13        8.05        4.80      2.82 o
  -4   2  13       39.65       40.08      2.39 o
  -3   2  13       78.03       77.95      2.78 o
  -2   2  13       13.93       20.85      2.29 o
  -1   2  13       10.82       10.68      2.14 o
   0   2  13       10.76       14.35      1.67 o
   1   2  13        8.19        8.50      1.62 o
   2   2  13        0.58        2.24      1.25 o
   3   2  13        2.83        1.95      1.59 o
   4   2  13        2.61        3.75      1.33 o
 -11   3  13        0.13        2.57      1.55 o
 -10   3  13        0.13        1.22      1.27 o
  -9   3  13        5.06        3.26      1.29 o
  -8   3  13        9.31        9.98      1.68 o
  -7   3  13        0.66        0.65      1.42 o
  -6   3  13        0.00       -0.76      1.14 o
  -5   3  13        6.07        4.02      1.49 o
  -4   3  13       41.41       40.96      2.76 o
  -3   3  13        5.49        5.44      1.13 o
  -2   3  13        0.01        0.48      0.91 o
  -1   3  13        0.03        2.30      0.96 o
   0   3  13        0.20        1.40      0.96 o
   1   3  13        0.01        1.19      1.14 o
   2   3  13        1.67        3.79      1.66 o
   3   3  13        0.60        2.23      1.35 o
   4   3  13        0.64        2.00      1.32 o
 -11   4  13        0.01        1.83      1.21 o
 -10   4  13        0.23        0.62      1.02 o
  -9   4  13        6.11        8.99      2.02 o
  -8   4  13        0.26       -0.41      0.92 o
  -7   4  13        9.06       13.70      1.75 o
  -6   4  13        0.18       -0.47      1.27 o
  -5   4  13        0.26       -0.21      1.09 o
  -4   4  13        1.11        2.73      2.30 o
  -3   4  13        0.03        1.83      1.32 o
  -2   4  13        3.39        4.57      2.92 o
  -1   4  13        0.29        0.20      1.09 o
   0   4  13        0.11        1.16      1.09 o
   1   4  13        0.16        0.43      1.12 o
   2   4  13        2.89        4.11      1.32 o
   3   4  13        3.88        6.23      1.51 o
   4   4  13        2.89        2.62      1.20 o
 -11   5  13        2.75        3.17      2.53 o
 -10   5  13        4.36        4.30      3.13 o
  -9   5  13       16.50       15.76      3.02 o
  -8   5  13        6.82       13.26      3.60 o
  -7   5  13        3.91        1.52      1.60 o
  -6   5  13        1.10       -0.05      0.86 o
  -5   5  13        5.19        6.18      1.34 o
  -4   5  13        0.10        1.03      1.69 o
  -3   5  13        8.10       11.79      2.27 o
  -2   5  13        0.85        1.39      1.17 o
  -1   5  13       11.68       14.52      2.03 o
   0   5  13        3.59        2.96      1.21 o
   1   5  13        3.41        4.14      1.39 o
   2   5  13        5.62        6.07      1.44 o
   3   5  13        0.45        1.57      1.36 o
   4   5  13        0.84        2.43      2.10 o
 -10   6  13        3.25        5.26      2.68 o
  -9   6  13        0.11        1.13      2.12 o
  -8   6  13        3.40        9.22      2.67 o
  -7   6  13        0.04       -0.03      1.88 o
  -6   6  13        0.90       -0.82      3.00 o
  -5   6  13        7.80       12.40      4.03 o
  -4   6  13        0.47        2.61      2.84 o
  -3   6  13        8.86        6.85      3.55 o
  -2   6  13       20.85       19.02      4.27 o
  -1   6  13       42.76       46.12      5.83 o
   0   6  13        2.12        3.12      1.32 o
   1   6  13        1.87        2.07      2.18 o
   2   6  13        7.07        6.89      2.05 o
   3   6  13        2.03        2.96      2.63 o
 -10   7  13        0.04        1.06      2.29 o
  -9   7  13        0.28       -0.66      2.09 o
  -8   7  13       17.71       25.61      6.19 o
  -7   7  13        9.12        9.68      2.67 o
  -6   7  13        3.74        6.57      3.60 o
  -5   7  13        1.03       -2.58      2.58 o
  -4   7  13        8.35       11.92      3.97 o
  -3   7  13       28.14       24.79      4.90 o
  -2   7  13        0.51       -2.77      2.88 o
  -1   7  13        7.70        8.34      3.77 o
   0   7  13        4.75        4.14      3.21 o
   1   7  13        2.99       17.11      4.40 o
   2   7  13        0.38        0.21      2.05 o
   3   7  13        1.27        3.73      3.04 o
  -9   8  13        0.24       -1.28      2.13 o
  -8   8  13        0.21        1.55      2.35 o
  -7   8  13        6.95        5.25      2.51 o
  -6   8  13        1.95        1.72      3.22 o
  -5   8  13        1.67        1.52      3.53 o
  -4   8  13        0.69        2.14      3.19 o
  -3   8  13       41.30       36.31      5.84 o
  -2   8  13        1.21       -0.77      2.82 o
  -1   8  13        0.05       -2.45      2.74 o
   0   8  13       25.27       28.52      5.22 o
   1   8  13        0.79        0.45      3.20 o
   2   8  13        3.21        2.48      3.01 o
  -8   9  13        0.30       -1.53      2.12 o
  -7   9  13        1.35       -0.17      1.97 o
  -6   9  13        2.04        7.14      4.25 o
  -5   9  13        0.04       -3.22      3.22 o
  -4   9  13        2.26        3.47      3.20 o
  -3   9  13        2.51        7.93      3.93 o
  -2   9  13        0.17        5.62      3.81 o
  -1   9  13       28.67       24.87      5.19 o
   0   9  13        4.75        2.87      3.31 o
   1   9  13        0.23        0.37      2.94 o
  -6  10  13        2.57       -3.19      3.19 o
  -5  10  13        0.37        3.20      3.87 o
  -4  10  13        1.71       -0.73      3.53 o
  -3  10  13        1.02        1.01      3.29 o
  -2  10  13        0.05       -0.57      3.46 o
  -1  10  13        0.74       -3.13      3.13 o
 -11   0  14        0.69        4.90      2.61 o
 -10   0  14        0.08        0.52      2.16 o
  -9   0  14        2.75        7.02      2.52 o
  -8   0  14       29.39       37.61      4.86 o
  -7   0  14      106.28      117.63      7.09 o
  -6   0  14       20.09       25.65      3.16 o
  -5   0  14       13.36       11.64      2.32 o
  -4   0  14        4.06        1.93      1.69 o
  -3   0  14       89.77       82.19      5.39 o
  -2   0  14       41.22       39.48      4.30 o
  -1   0  14        1.95        0.68      1.70 o
   0   0  14        0.10        0.79      1.68 o
   1   0  14        0.00        1.41      2.86 o
   2   0  14       32.55       32.51      3.67 o
   3   0  14        4.61        5.16      3.71 o
 -11   1  14        0.00        2.09      1.28 o
 -10   1  14        0.18        0.13      1.21 o
  -9   1  14        0.12        0.81      1.29 o
  -8   1  14        0.06        1.39      1.42 o
  -7   1  14        1.97        3.00      1.38 o
  -6   1  14        0.00       -0.36      1.14 o
  -5   1  14        0.00       -0.54      1.17 o
  -4   1  14        0.40        0.60      1.12 o
  -3   1  14       13.45       16.01      1.82 o
  -2   1  14        4.00        4.10      1.30 o
  -1   1  14        4.87        6.28      1.36 o
   0   1  14        1.60        0.29      1.14 o
   1   1  14        1.41        3.30      1.32 o
   2   1  14        2.47        2.55      1.36 o
   3   1  14        1.53        4.57      1.48 o
 -11   2  14        0.05        0.15      1.31 o
 -10   2  14        0.08       -0.71      1.43 o
  -9   2  14        6.73        5.31      1.70 o
  -8   2  14       10.25       16.63      2.04 o
  -7   2  14        1.28        4.33      1.71 o
  -6   2  14        6.80        6.30      1.45 o
  -5   2  14       11.92       13.65      1.89 o
  -4   2  14        1.78       -1.19      1.96 o
  -3   2  14        0.43       -0.01      1.31 o
  -2   2  14        0.29        2.28      1.14 o
  -1   2  14        9.53        9.57      1.52 o
   0   2  14        0.06       -0.01      1.02 o
   1   2  14        4.93        4.61      1.33 o
   2   2  14        0.51        1.98      1.29 o
   3   2  14        5.45        5.12      1.51 o
 -11   3  14        1.70        3.23      1.55 o
 -10   3  14       16.98       17.90      2.42 o
  -9   3  14        5.09        4.91      1.48 o
  -8   3  14        4.26        5.21      2.00 o
  -7   3  14        7.93        7.00      2.98 o
  -6   3  14       29.12       31.58      2.60 o
  -5   3  14        5.04        3.31      1.29 o
  -4   3  14        0.64        2.92      1.32 o
  -3   3  14       13.59       16.40      2.73 o
  -2   3  14        0.20        0.42      1.44 o
  -1   3  14        2.59        3.35      1.16 o
   0   3  14       44.93       54.53      3.12 o
   1   3  14       10.44       12.95      2.96 o
   2   3  14        1.98        4.25      1.24 o
   3   3  14        4.34        7.40      2.27 o
 -10   4  14        2.14        3.28      1.22 o
  -9   4  14        4.85        6.18      1.55 o
  -8   4  14        2.74        6.07      1.50 o
  -7   4  14        0.02        2.10      1.18 o
  -6   4  14        1.03       -0.99      2.59 o
  -5   4  14       25.44       26.61      2.69 o
  -4   4  14        1.17       -0.27      1.14 o
  -3   4  14        4.95        3.64      2.77 o
  -2   4  14        0.89        0.97      1.38 o
  -1   4  14        6.95        9.00      1.69 o
   0   4  14        1.16        2.95      1.33 o
   1   4  14       11.44       18.59      2.16 o
   2   4  14        0.87        3.14      1.35 o
   3   4  14        1.18        1.54      1.34 o
 -10   5  14       11.42        7.53      4.05 o
  -9   5  14        0.28        0.96      2.11 o
  -8   5  14        0.00        0.51      3.41 o
  -7   5  14       12.00       14.43      2.37 o
  -6   5  14        3.76        5.75      1.38 o
  -5   5  14        4.46        6.56      1.44 o
  -4   5  14        0.76        0.44      2.29 o
  -3   5  14        8.30       11.27      3.13 o
  -2   5  14        7.80        7.60      2.05 o
  -1   5  14        0.61        1.71      1.40 o
   0   5  14        0.70        1.51      1.47 o
   1   5  14        0.43        0.41      1.36 o
   2   5  14        0.75        2.61      1.27 o
  -9   6  14        1.18       -0.57      2.93 o
  -8   6  14        0.00       -1.06      3.18 o
  -7   6  14        0.24       -2.78      2.78 o
  -6   6  14        4.23        4.16      3.72 o
  -5   6  14        2.13        7.00      3.28 o
  -4   6  14        7.07        5.97      3.65 o
  -3   6  14        0.39       -0.24      3.19 o
  -2   6  14        0.50        3.52      3.39 o
  -1   6  14        2.33        0.82      2.96 o
   0   6  14        0.02        0.23      0.95 o
   1   6  14        0.04        0.48      1.16 o
   2   6  14        1.19        3.85      2.05 o
  -9   7  14       22.80       27.53      7.46 o
  -8   7  14        1.10       -1.60      3.39 o
  -7   7  14        5.66        7.16      4.10 o
  -6   7  14        0.02        0.79      3.37 o
  -5   7  14        3.10        1.69      3.44 o
  -4   7  14        2.91       -1.88      2.93 o
  -3   7  14        9.74        7.63      3.82 o
  -2   7  14        2.65       -0.17      3.06 o
  -1   7  14        0.54        1.19      3.12 o
   0   7  14        0.28       -1.50      3.04 o
   1   7  14        2.14        7.12      3.44 o
  -8   8  14        3.86        1.90      2.40 o
  -7   8  14        1.36        0.06      3.87 o
  -6   8  14        0.19       -0.11      3.58 o
  -5   8  14        1.90        1.32      3.42 o
  -4   8  14        0.87       -2.77      3.03 o
  -3   8  14        0.16        7.42      3.94 o
  -2   8  14        9.73        9.63      4.16 o
  -1   8  14        0.01       -0.02      3.24 o
   0   8  14        5.17        7.52      3.83 o
  -6   9  14        2.99        1.00      4.00 o
  -5   9  14        3.36        0.91      3.46 o
  -4   9  14        0.84       -2.51      3.20 o
  -3   9  14        1.03        1.68      3.63 o
  -2   9  14        7.07        1.88      3.53 o
 -10   1  15        0.74        2.76      1.40 o
  -9   1  15       20.91       27.33      7.64 o
  -8   1  15        1.41        0.41      1.37 o
  -7   1  15        0.00        0.36      1.30 o
  -6   1  15        0.27        0.44      1.33 o
  -5   1  15       11.82       13.14      2.02 o
  -4   1  15        2.00        1.00      1.19 o
  -3   1  15        6.88        5.87      1.45 o
  -2   1  15        0.00        0.31      2.13 o
  -1   1  15        0.07        1.52      1.23 o
   0   1  15        0.97        2.75      1.29 o
   1   1  15        4.60        5.81      1.47 o
   2   1  15        1.02        1.90      2.21 o
 -10   2  15        1.53        3.32      2.18 o
  -9   2  15        0.75        2.33      1.56 o
  -8   2  15        0.71        2.31      1.43 o
  -7   2  15        0.00        1.87      1.10 o
  -6   2  15        3.19        4.21      1.34 o
  -5   2  15        4.22        4.33      1.70 o
  -4   2  15        8.92        7.72      2.77 o
  -3   2  15        3.85        5.42      1.32 o
  -2   2  15       16.45       18.08      2.27 o
  -1   2  15        5.42        7.73      1.57 o
   0   2  15        0.00       -0.13      1.59 o
   1   2  15        0.01        0.36      1.22 o
   2   2  15        0.52        1.12      1.18 o
 -10   3  15        0.83        0.61      1.25 o
  -9   3  15        1.21        2.08      1.42 o
  -8   3  15        7.23        8.24      3.52 o
  -7   3  15        2.14        1.95      1.88 o
  -6   3  15        9.05        9.70      1.85 o
  -5   3  15       23.68       32.23      2.66 o
  -4   3  15        0.44        3.86      1.43 o
  -3   3  15        4.16        5.01      1.54 o
  -2   3  15        1.46        2.04      1.69 o
  -1   3  15        1.30        3.59      1.13 o
   0   3  15        1.91        2.66      1.86 o
   1   3  15        0.19        2.04      1.17 o
  -9   4  15        0.00        0.05      1.17 o
  -8   4  15        2.82        2.76      1.32 o
  -7   4  15        5.61        8.24      3.44 o
  -6   4  15        1.04        2.31      1.44 o
  -5   4  15        0.87        2.50      1.84 o
  -4   4  15       10.54       14.01      2.17 o
  -3   4  15        4.39        5.07      1.94 o
  -2   4  15        0.22        0.14      1.32 o
  -1   4  15        0.47        1.63      1.60 o
   0   4  15        0.43        2.46      1.28 o
   1   4  15        0.00        2.24      1.52 o
  -9   5  15        3.87        5.87      4.13 o
  -8   5  15        3.05       -0.74      3.43 o
  -7   5  15       31.46       42.71      6.29 o
  -6   5  15        1.60        1.49      2.36 o
  -5   5  15        0.73        0.62      1.91 o
  -4   5  15        1.99        2.35      1.33 o
  -3   5  15        0.17        0.80      1.31 o
  -2   5  15        5.25        4.05      1.53 o
  -1   5  15        2.34        1.19      1.29 o
   0   5  15        1.10        0.48      1.22 o
   1   5  15        5.99        9.92      2.52 o
  -8   6  15       22.67       19.50      5.50 o
  -7   6  15       14.08       11.79      4.61 o
  -6   6  15        1.29        1.34      3.70 o
  -5   6  15        0.25       -2.54      2.68 o
  -4   6  15       13.72       15.33      4.69 o
  -3   6  15        4.82       -0.89      3.26 o
  -2   6  15        9.02        7.97      3.73 o
  -1   6  15        5.87        9.26      4.03 o
   0   6  15        1.62        6.26      3.50 o
  -7   7  15        6.77        9.61      4.51 o
  -6   7  15        3.01       -1.70      3.50 o
  -5   7  15        0.39       -0.48      3.26 o
  -4   7  15        0.00       -3.10      3.10 o
  -3   7  15        1.70        3.09      3.69 o
  -2   7  15        5.20        4.79      3.64 o
  -1   7  15        2.22        2.81      3.27 o
  -5   8  15        0.54        0.57      3.59 o
  -4   8  15        0.04       -3.26      3.26 o
  -3   8  15        0.36        3.70      3.91 o
  -9   0  16        6.41       11.59      3.16 o
  -8   0  16        2.01        2.22      2.29 o
  -7   0  16        9.13        3.29      2.21 o
  -6   0  16        0.06       -1.34      1.41 o
  -5   0  16        7.95        7.43      2.97 o
  -4   0  16       11.02       18.57      2.93 o
  -3   0  16        0.35       -1.50      1.50 o
  -2   0  16        5.24       10.17      2.36 o
  -1   0  16        0.30        5.07      2.05 o
   0   0  16        0.36        3.54      2.68 o
  -9   1  16        2.08        1.16      1.52 o
  -8   1  16       13.74       16.98      2.54 o
  -7   1  16       16.89       16.45      2.57 o
  -6   1  16        5.70        4.65      1.65 o
  -5   1  16        2.52        2.52      2.60 o
  -4   1  16        5.60        6.17      1.75 o
  -3   1  16        4.99        7.97      2.04 o
  -2   1  16        1.70        3.65      1.53 o
  -1   1  16        0.07       -0.56      1.34 o
   0   1  16        0.07        5.76      2.41 o
  -8   2  16        2.68        1.46      1.52 o
  -7   2  16        3.46        6.83      1.67 o
  -6   2  16        6.60        5.96      1.63 o
  -5   2  16        0.00        1.04      1.39 o
  -4   2  16        0.19        1.26      1.33 o
  -3   2  16        0.18        1.71      1.18 o
  -2   2  16        0.58        1.25      1.15 o
  -1   2  16        0.55        0.63      1.15 o
   0   2  16        0.00        1.91      1.26 o
  -8   3  16        1.55        0.94      1.26 o
  -7   3  16        0.10       -0.15      1.46 o
  -6   3  16       45.29       58.30      5.14 o
  -5   3  16       16.80       18.92      2.29 o
  -4   3  16        0.03        0.32      1.20 o
  -3   3  16        1.46        3.84      1.60 o
  -2   3  16        3.84        1.85      1.29 o
  -1   3  16        0.00        1.01      2.21 o
  -8   4  16        8.47       11.47      2.33 o
  -7   4  16       22.81       30.83      4.12 o
  -6   4  16        8.80       11.57      2.61 o
  -5   4  16        0.57       -1.37      1.76 o
  -4   4  16        3.84        4.82      1.62 o
  -3   4  16        3.82        3.50      1.60 o
  -2   4  16        5.02        8.15      1.99 o
  -1   4  16        2.54        5.27      2.11 o
  -7   5  16        2.88        1.39      3.47 o
  -6   5  16        9.83        0.70      3.63 o
  -5   5  16       12.39       16.03      2.70 o
  -4   5  16        0.06        0.96      1.55 o
  -3   5  16        0.27        2.86      1.43 o
  -2   5  16        1.55        3.18      2.36 o
  -5   6  16        0.75       -1.88      3.68 o
  -4   6  16        0.23       -2.33      3.26 o
  -6   1  17        1.05       -0.65      1.50 o
  -5   1  17        1.84        3.90      1.58 o
  -4   1  17       15.02       18.25      2.40 o
  -3   1  17        1.02        0.16      1.72 o
  -6   2  17       36.70       47.71      4.45 o
  -5   2  17       15.80       17.42      3.75 o
  -4   2  17        6.81        7.52      1.77 o
  -3   2  17        6.44       11.99      4.03 o
  -5   3  17        2.22        3.74      3.58 o
 
